# Supplementary material for: Phenyl 3,5-di-tert-butyl-2-hy­droxy­benzoate
Source: Acta Crystallogr Sect E Struct Rep Online. 2010 Nov 24;66(Pt 12):o3290. doi: 10.1107/S1600536810044028 (PMC3011503; doi:10.1107/S1600536810044028)
Supplement: Supplementary file 1 [file e-66-o3290-sup1.cif]

##############################################################################
###                                                                        ###
###        Electronic paper (Acta Crystallographica Section E)             ###
###                                                                        ###
##############################################################################
#                                                                            #
# This CIF contains the data in a paper accepted for publication in Acta     #
# Crystallographica Section E. It conforms to the requirements of Notes      #
# for Authors for Section E, and has been peer reviewed under the auspices   #
# of the IUCr Commission on Journals.                                        #
#                                                                            #
# Full details of the Crystallographic Information File format               #
# are given in the paper "The Crystallographic Information File (CIF):       #
# a New Standard Archive File for Crystallography" by S. R. Hall, F. H.      #
# Allen and I. D. Brown [Acta Cryst. (1991), A47, 655-685].                  #
#                                                                            #
# The current version of the core CIF dictionary is obtainable from          #
# ftp://ftp.iucr.org/pub/cif_core.dic. The current version number is 2.4.    #
#                                                                            #
# Software is freely available for graphical display of the structure(s) in  #
# this CIF.  For information consult the CIF home page http://www.iucr.org/  #
# cif/home.html                                                              #
#                                                                            #
# This file may be used for bona fide research purposes within the           #
# scientific community so long as proper attribution is given to the journal # 
# article from which it was obtained.                                        #
#                                                                            #
##############################################################################
                                             
data_I
_audit_creation_method     SHELXL97
_chemical_name_systematic
;
Phenyl 3,5-di-<i>tert</i>-butyl-2-hydroxybenzoate
;
_chemical_name_common     ?
_chemical_formula_moiety     'C21 H26 O3'
_chemical_formula_sum     'C21 H26 O3'
_chemical_formula_iupac     'C21 H26 O3'
_chemical_formula_weight     326.42
_chemical_melting_point     ?
_symmetry_cell_setting     triclinic
_symmetry_space_group_name_H-M     'P -1'
_symmetry_space_group_name_Hall     '-P 1'
loop_
    _symmetry_equiv_pos_as_xyz
    'x, y, z'
    '-x, -y, -z'
_cell_length_a     10.5691(11)
_cell_length_b     12.2590(13)
_cell_length_c     15.0534(16)
_cell_angle_alpha     96.400(2)
_cell_angle_beta     93.813(2)
_cell_angle_gamma     92.728(2)
_cell_volume     1931.0(4)
_cell_formula_units_Z     4
_cell_measurement_reflns_used     2560
_cell_measurement_theta_min     2.278
_cell_measurement_theta_max     22.733
_cell_measurement_temperature     297(2)
_exptl_crystal_description     colourless
_exptl_crystal_colour     block
_exptl_crystal_size_max     0.50
_exptl_crystal_size_mid     0.21
_exptl_crystal_size_min     0.20
_exptl_crystal_density_diffrn     1.123
_exptl_crystal_density_meas     ?
_exptl_crystal_density_method     'not measured'
_exptl_crystal_F_000     704
_exptl_absorpt_coefficient_mu     0.074
_exptl_absorpt_correction_type     multi-scan
_exptl_absorpt_process_details     '(SADABS; Bruker, 2001)'
_exptl_absorpt_correction_T_min     0.9641
_exptl_absorpt_correction_T_max     0.9854
_exptl_special_details
;
;
_diffrn_ambient_temperature     297(2)
_diffrn_radiation_type     MoK\a
_diffrn_radiation_wavelength     0.71073
_diffrn_radiation_source     'fine-focus sealed tube'
_diffrn_radiation_monochromator     graphite
_diffrn_measurement_device_type     'Siemens SMART CCD area-detector'
_diffrn_measurement_method     '\f and \w'
_diffrn_detector_area_resol_mean     ?
_diffrn_reflns_number     12058
_diffrn_reflns_av_R_equivalents     0.0232
_diffrn_reflns_av_sigmaI/netI     0.0400
_diffrn_reflns_theta_min     2.28
_diffrn_reflns_theta_max     24.97
_diffrn_reflns_theta_full     24.97
_diffrn_measured_fraction_theta_max     0.991
_diffrn_measured_fraction_theta_full     0.991
_diffrn_reflns_limit_h_min     -12
_diffrn_reflns_limit_h_max     12
_diffrn_reflns_limit_k_min     -14
_diffrn_reflns_limit_k_max     14
_diffrn_reflns_limit_l_min     -17
_diffrn_reflns_limit_l_max     17
_diffrn_standards_number     ?
_diffrn_standards_interval_count     ?
_diffrn_standards_interval_time     ?
_diffrn_standards_decay_%     0
_refine_special_details
;
Refinement of <i>F</i>^2^ against ALL reflections. The weighted <i>R</i>-factor
<i>wR</i> and goodness of fit <i>S</i> are based on <i>F</i>^2^, conventional
<i>R</i>-factors <i>R</i> are based on <i>F</i>, with <i>F</i> set to zero for
negative <i>F</i>^2^. The threshold expression of <i>F</i>^2^ >
\s(<i>F</i>^2^) is used only for calculating <i>R</i>-factors(gt) <i>etc</i>.
and is not relevant to the choice of reflections for refinement.
<i>R</i>-factors based on <i>F</i>^2^ are statistically about twice as large
as those based on <i>F</i>, and <i>R</i>- factors based on ALL data will be
even larger.
;
_reflns_number_total     6736
_reflns_number_gt     4140
_reflns_threshold_expression     I>2\s(I)
_refine_ls_structure_factor_coef     Fsqd
_refine_ls_matrix_type     full
_refine_ls_R_factor_all     0.0886
_refine_ls_R_factor_gt     0.0531
_refine_ls_wR_factor_gt     0.1296
_refine_ls_wR_factor_ref     0.1527
_refine_ls_goodness_of_fit_ref     1.005
_refine_ls_restrained_S_all     1.005
_refine_ls_number_reflns     6736
_refine_ls_number_parameters     445
_refine_ls_number_restraints     0
_refine_ls_hydrogen_treatment     constr
_refine_ls_weighting_scheme     calc
_refine_ls_weighting_details
       'calc w = 1/[\s^2^(Fo^2^)+(0.0783P)^2^+0.0000P] where P=(Fo^2^+2Fc^2^)/3'
_atom_sites_solution_hydrogens     geom
_atom_sites_solution_primary     direct
_atom_sites_solution_secondary     difmap
_refine_ls_shift/su_max     0.000
_refine_ls_shift/su_mean     0.000
_refine_diff_density_max     0.170
_refine_diff_density_min     -0.121
_refine_ls_extinction_method     none
_refine_ls_extinction_coef     ?
loop_
    _atom_type_symbol
    _atom_type_description
    _atom_type_scat_dispersion_real
    _atom_type_scat_dispersion_imag
    _atom_type_scat_source
    'C' 'C' 0.0033 0.0016
                         'International Tables Vol C Tables 4.2.6.8 and 6.1.1.4'
    'H' 'H' 0.0000 0.0000
                         'International Tables Vol C Tables 4.2.6.8 and 6.1.1.4'
    'O' 'O' 0.0106 0.0060
                         'International Tables Vol C Tables 4.2.6.8 and 6.1.1.4'
_computing_data_collection     'SMART-NT (Bruker, 2001)'
_computing_cell_refinement     'SAINT-NT (Bruker, 1999)'
_computing_data_reduction     'SAINT-NT (Bruker, 1999)'
_computing_structure_solution     'SHELXTL-NT (Sheldrick, 2008)'
_computing_structure_refinement     'SHELXTL-NT (Sheldrick, 2008)'
_computing_molecular_graphics     'SHELXTL-NT (Sheldrick, 2008)'
_computing_publication_material     'SHELXTL-NT (Sheldrick, 2008)'
loop_
    _atom_site_type_symbol
    _atom_site_label
    _atom_site_fract_x
    _atom_site_fract_y
    _atom_site_fract_z
    _atom_site_U_iso_or_equiv
    _atom_site_adp_type
    _atom_site_calc_flag
    _atom_site_refinement_flags
    _atom_site_occupancy
    _atom_site_disorder_assembly
    _atom_site_disorder_group
    C C1 0.28649(18) 0.60650(15) 0.14800(13) 0.0465(5) Uani d . 1 . .
    C C2 0.39947(18) 0.55813(15) 0.17139(13) 0.0477(5) Uani d . 1 . .
    C C3 0.43181(18) 0.54106(16) 0.26117(13) 0.0492(5) Uani d . 1 . .
    C C4 0.34696(19) 0.57713(16) 0.32313(13) 0.0520(5) Uani d . 1 . .
    H H4A 0.3666 0.5672 0.3827 0.062 Uiso calc R 1 . .
    C C5 0.23390(18) 0.62743(15) 0.30273(13) 0.0489(5) Uani d . 1 . .
    C C6 0.20550(18) 0.64095(16) 0.21424(13) 0.0497(5) Uani d . 1 . .
    H H6 0.1310 0.6736 0.1981 0.060 Uiso calc R 1 . .
    C C7 0.2566(2) 0.62093(16) 0.05325(14) 0.0524(5) Uani d . 1 . .
    C C8 0.5538(2) 0.48601(18) 0.28850(14) 0.0587(6) Uani d . 1 . .
    C C9 0.5530(3) 0.3694(2) 0.23936(18) 0.0877(8) Uani d . 1 . .
    H H9A 0.5513 0.3731 0.1759 0.131 Uiso calc R 1 . .
    H H9B 0.4793 0.3274 0.2529 0.131 Uiso calc R 1 . .
    H H9C 0.6281 0.3348 0.2585 0.131 Uiso calc R 1 . .
    C C10 0.6714(2) 0.5544(3) 0.26778(19) 0.0925(9) Uani d . 1 . .
    H H10A 0.6688 0.5606 0.2047 0.139 Uiso calc R 1 . .
    H H10B 0.7467 0.5190 0.2854 0.139 Uiso calc R 1 . .
    H H10C 0.6723 0.6264 0.3003 0.139 Uiso calc R 1 . .
    C C11 0.5654(2) 0.4759(2) 0.38918(15) 0.0798(7) Uani d . 1 . .
    H H11A 0.6425 0.4416 0.4041 0.120 Uiso calc R 1 . .
    H H11B 0.4941 0.4321 0.4045 0.120 Uiso calc R 1 . .
    H H11C 0.5668 0.5478 0.4221 0.120 Uiso calc R 1 . .
    C C12 0.1488(2) 0.66550(18) 0.37777(14) 0.0579(6) Uani d . 1 . .
    C C13 0.0264(3) 0.7094(3) 0.34080(18) 0.0984(10) Uani d . 1 . .
    H H13A 0.0461 0.7705 0.3084 0.148 Uiso calc R 1 . .
    H H13B -0.0240 0.7331 0.3894 0.148 Uiso calc R 1 . .
    H H13C -0.0204 0.6524 0.3013 0.148 Uiso calc R 1 . .
    C C14 0.1143(3) 0.5700(2) 0.42967(18) 0.0903(8) Uani d . 1 . .
    H H14A 0.0661 0.5136 0.3904 0.135 Uiso calc R 1 . .
    H H14B 0.0645 0.5953 0.4781 0.135 Uiso calc R 1 . .
    H H14C 0.1905 0.5407 0.4533 0.135 Uiso calc R 1 . .
    C C15 0.2221(3) 0.7569(2) 0.4411(2) 0.1051(10) Uani d . 1 . .
    H H15A 0.2982 0.7290 0.4663 0.158 Uiso calc R 1 . .
    H H15B 0.1701 0.7818 0.4884 0.158 Uiso calc R 1 . .
    H H15C 0.2439 0.8171 0.4083 0.158 Uiso calc R 1 . .
    C C16 0.1065(2) 0.67878(19) -0.05259(14) 0.0563(5) Uani d . 1 . .
    C C17 0.1612(2) 0.7639(2) -0.08992(16) 0.0721(7) Uani d . 1 . .
    H H17 0.2260 0.8094 -0.0584 0.086 Uiso calc R 1 . .
    C C18 0.1182(3) 0.7812(2) -0.17584(17) 0.0811(7) Uani d . 1 . .
    H H18 0.1549 0.8385 -0.2027 0.097 Uiso calc R 1 . .
    C C19 0.0230(3) 0.7153(2) -0.22116(17) 0.0859(8) Uani d . 1 . .
    H H19 -0.0048 0.7269 -0.2791 0.103 Uiso calc R 1 . .
    C C20 -0.0319(3) 0.6321(2) -0.18181(18) 0.0956(9) Uani d . 1 . .
    H H20 -0.0986 0.5881 -0.2124 0.115 Uiso calc R 1 . .
    C C21 0.0109(2) 0.6127(2) -0.09681(17) 0.0801(7) Uani d . 1 . .
    H H21 -0.0254 0.5551 -0.0702 0.096 Uiso calc R 1 . .
    C C22 0.12793(17) 0.97781(16) 0.23838(13) 0.0473(5) Uani d . 1 . .
    C C23 0.13758(18) 1.04161(16) 0.32194(13) 0.0496(5) Uani d . 1 . .
    C C24 0.25789(19) 1.07809(16) 0.36367(13) 0.0505(5) Uani d . 1 . .
    C C25 0.36198(19) 1.04615(16) 0.31783(13) 0.0519(5) Uani d . 1 . .
    H H25 0.4421 1.0689 0.3447 0.062 Uiso calc R 1 . .
    C C26 0.35629(18) 0.98219(15) 0.23419(13) 0.0490(5) Uani d . 1 . .
    C C27 0.23656(18) 0.94917(16) 0.19592(13) 0.0485(5) Uani d . 1 . .
    H H27 0.2282 0.9068 0.1404 0.058 Uiso calc R 1 . .
    C C28 0.00075(19) 0.93956(16) 0.19638(14) 0.0514(5) Uani d . 1 . .
    C C29 0.2727(2) 1.14813(18) 0.45578(14) 0.0600(6) Uani d . 1 . .
    C C30 0.2086(2) 1.25680(19) 0.44900(17) 0.0786(7) Uani d . 1 . .
    H H30A 0.2464 1.2951 0.4043 0.118 Uiso calc R 1 . .
    H H30B 0.2196 1.3014 0.5059 0.118 Uiso calc R 1 . .
    H H30C 0.1196 1.2419 0.4326 0.118 Uiso calc R 1 . .
    C C31 0.2142(2) 1.0855(2) 0.52725(15) 0.0811(7) Uani d . 1 . .
    H H31A 0.1257 1.0680 0.5105 0.122 Uiso calc R 1 . .
    H H31B 0.2233 1.1305 0.5840 0.122 Uiso calc R 1 . .
    H H31C 0.2570 1.0188 0.5320 0.122 Uiso calc R 1 . .
    C C32 0.4136(2) 1.1771(2) 0.48629(16) 0.0781(7) Uani d . 1 . .
    H H32A 0.4566 1.1107 0.4919 0.117 Uiso calc R 1 . .
    H H32B 0.4196 1.2216 0.5432 0.117 Uiso calc R 1 . .
    H H32C 0.4523 1.2169 0.4428 0.117 Uiso calc R 1 . .
    C C33 0.47866(18) 0.94936(17) 0.19175(14) 0.0564(6) Uani d . 1 . .
    C C34 0.5428(2) 0.8673(2) 0.24641(18) 0.0914(9) Uani d . 1 . .
    H H34A 0.5688 0.9024 0.3054 0.137 Uiso calc R 1 . .
    H H34B 0.6158 0.8415 0.2176 0.137 Uiso calc R 1 . .
    H H34C 0.4841 0.8061 0.2507 0.137 Uiso calc R 1 . .
    C C35 0.5688(2) 1.0500(2) 0.1888(2) 0.0921(9) Uani d . 1 . .
    H H35A 0.5279 1.1012 0.1541 0.138 Uiso calc R 1 . .
    H H35B 0.6445 1.0276 0.1618 0.138 Uiso calc R 1 . .
    H H35C 0.5905 1.0845 0.2487 0.138 Uiso calc R 1 . .
    C C36 0.4521(2) 0.8948(2) 0.09531(16) 0.0810(7) Uani d . 1 . .
    H H36A 0.4005 0.8282 0.0951 0.122 Uiso calc R 1 . .
    H H36B 0.5309 0.8781 0.0701 0.122 Uiso calc R 1 . .
    H H36C 0.4082 0.9440 0.0603 0.122 Uiso calc R 1 . .
    C C37 -0.10673(18) 0.83525(18) 0.06791(14) 0.0545(5) Uani d . 1 . .
    C C38 -0.1617(2) 0.74454(19) 0.09664(15) 0.0671(6) Uani d . 1 . .
    H H38 -0.1317 0.7198 0.1499 0.081 Uiso calc R 1 . .
    C C39 -0.2638(2) 0.6893(2) 0.04492(17) 0.0752(7) Uani d . 1 . .
    H H39 -0.3031 0.6271 0.0635 0.090 Uiso calc R 1 . .
    C C40 -0.3064(2) 0.7267(2) -0.03333(17) 0.0750(7) Uani d . 1 . .
    H H40 -0.3749 0.6900 -0.0679 0.090 Uiso calc R 1 . .
    C C41 -0.2489(2) 0.8176(2) -0.06085(17) 0.0782(7) Uani d . 1 . .
    H H41 -0.2779 0.8421 -0.1144 0.094 Uiso calc R 1 . .
    C C42 -0.1484(2) 0.87318(19) -0.01006(16) 0.0678(6) Uani d . 1 . .
    H H42 -0.1093 0.9356 -0.0285 0.081 Uiso calc R 1 . .
    O O1 0.48062(13) 0.52679(12) 0.10891(9) 0.0666(4) Uani d . 1 . .
    H H1 0.4516 0.5399 0.0596 0.100 Uiso calc R 1 . .
    O O2 0.32547(15) 0.59790(14) -0.00665(10) 0.0731(5) Uani d . 1 . .
    O O3 0.14275(14) 0.66219(13) 0.03719(9) 0.0661(4) Uani d . 1 . .
    O O4 0.03285(13) 1.06905(12) 0.36496(10) 0.0678(4) Uani d . 1 . .
    H H4 -0.0306 1.0390 0.3364 0.102 Uiso calc R 1 . .
    O O5 -0.09842(14) 0.95344(13) 0.23141(10) 0.0669(4) Uani d . 1 . .
    O O6 0.00567(13) 0.88675(13) 0.11387(10) 0.0666(4) Uani d . 1 . .
loop_
    _atom_site_aniso_label
    _atom_site_aniso_U_11
    _atom_site_aniso_U_22
    _atom_site_aniso_U_33
    _atom_site_aniso_U_12
    _atom_site_aniso_U_13
    _atom_site_aniso_U_23
    C1 0.0491(12) 0.0432(11) 0.0472(12) 0.0004(9) 0.0068(9) 0.0040(9)
    C2 0.0475(12) 0.0450(12) 0.0509(12) 0.0014(9) 0.0123(10) 0.0015(9)
    C3 0.0493(12) 0.0464(12) 0.0512(12) 0.0012(9) 0.0036(10) 0.0034(9)
    C4 0.0572(13) 0.0521(13) 0.0464(12) 0.0001(10) 0.0019(10) 0.0069(10)
    C5 0.0543(13) 0.0459(12) 0.0473(12) 0.0017(10) 0.0080(9) 0.0068(9)
    C6 0.0458(11) 0.0493(12) 0.0552(13) 0.0050(9) 0.0053(9) 0.0090(10)
    C7 0.0574(13) 0.0492(13) 0.0507(13) 0.0018(10) 0.0068(11) 0.0049(10)
    C8 0.0543(13) 0.0634(14) 0.0575(13) 0.0105(11) -0.0014(10) 0.0038(11)
    C9 0.0928(19) 0.0795(18) 0.0883(19) 0.0381(15) -0.0122(15) -0.0038(15)
    C10 0.0503(15) 0.123(2) 0.106(2) -0.0012(14) -0.0013(13) 0.0260(18)
    C11 0.0799(17) 0.0903(19) 0.0696(17) 0.0216(14) -0.0084(13) 0.0117(14)
    C12 0.0620(14) 0.0644(14) 0.0506(12) 0.0107(11) 0.0144(10) 0.0115(11)
    C13 0.090(2) 0.138(3) 0.0796(18) 0.0518(19) 0.0366(15) 0.0316(17)
    C14 0.100(2) 0.100(2) 0.0811(18) 0.0157(16) 0.0397(15) 0.0321(16)
    C15 0.111(2) 0.101(2) 0.096(2) -0.0011(18) 0.0316(18) -0.0324(17)
    C16 0.0592(13) 0.0633(14) 0.0469(12) 0.0070(11) 0.0015(10) 0.0093(11)
    C17 0.0699(16) 0.0745(17) 0.0712(16) -0.0074(13) -0.0078(12) 0.0183(13)
    C18 0.0847(18) 0.0844(18) 0.0784(18) -0.0052(15) -0.0023(15) 0.0365(15)
    C19 0.102(2) 0.092(2) 0.0635(16) -0.0005(17) -0.0178(15) 0.0251(15)
    C20 0.117(2) 0.088(2) 0.0746(18) -0.0269(17) -0.0302(16) 0.0170(16)
    C21 0.0974(19) 0.0727(17) 0.0687(16) -0.0194(14) -0.0103(14) 0.0219(13)
    C22 0.0419(11) 0.0487(12) 0.0511(12) -0.0020(9) 0.0008(9) 0.0079(9)
    C23 0.0445(12) 0.0524(12) 0.0528(12) 0.0011(9) 0.0067(10) 0.0082(10)
    C24 0.0491(12) 0.0516(12) 0.0499(12) -0.0010(10) 0.0004(10) 0.0051(10)
    C25 0.0458(12) 0.0541(13) 0.0534(12) -0.0059(9) -0.0044(10) 0.0040(10)
    C26 0.0465(12) 0.0471(12) 0.0531(12) -0.0034(9) 0.0026(9) 0.0083(10)
    C27 0.0481(12) 0.0497(12) 0.0464(11) -0.0018(9) 0.0022(9) 0.0035(9)
    C28 0.0473(13) 0.0517(13) 0.0554(13) -0.0019(10) 0.0039(10) 0.0080(10)
    C29 0.0639(14) 0.0613(14) 0.0524(13) 0.0021(11) -0.0011(10) -0.0007(11)
    C30 0.0900(18) 0.0670(16) 0.0741(16) 0.0089(13) -0.0019(14) -0.0093(13)
    C31 0.0917(19) 0.097(2) 0.0540(14) -0.0001(15) 0.0044(13) 0.0074(13)
    C32 0.0756(17) 0.0820(17) 0.0690(16) -0.0014(13) -0.0111(13) -0.0137(13)
    C33 0.0455(12) 0.0562(13) 0.0666(14) -0.0007(10) 0.0067(10) 0.0030(11)
    C34 0.0792(18) 0.103(2) 0.097(2) 0.0371(16) 0.0107(15) 0.0182(17)
    C35 0.0641(16) 0.0845(19) 0.125(2) -0.0144(14) 0.0310(15) -0.0090(17)
    C36 0.0643(16) 0.103(2) 0.0730(17) 0.0057(14) 0.0162(12) -0.0098(14)
    C37 0.0394(11) 0.0659(14) 0.0553(13) -0.0075(10) 0.0004(10) -0.0003(11)
    C38 0.0653(15) 0.0770(17) 0.0575(14) -0.0098(13) -0.0042(11) 0.0129(12)
    C39 0.0727(16) 0.0735(17) 0.0770(17) -0.0200(13) 0.0010(14) 0.0104(13)
    C40 0.0592(15) 0.0844(19) 0.0752(17) -0.0148(13) -0.0154(12) 0.0018(14)
    C41 0.0771(17) 0.0809(18) 0.0742(16) -0.0055(14) -0.0209(13) 0.0182(14)
    C42 0.0648(15) 0.0634(15) 0.0736(16) -0.0117(12) -0.0096(12) 0.0165(12)
    O1 0.0627(9) 0.0829(11) 0.0561(9) 0.0173(8) 0.0136(7) 0.0047(8)
    O2 0.0808(11) 0.0938(12) 0.0486(9) 0.0266(9) 0.0174(8) 0.0093(8)
    O3 0.0598(9) 0.0918(11) 0.0493(9) 0.0173(8) 0.0047(7) 0.0145(8)
    O4 0.0505(9) 0.0833(11) 0.0667(10) 0.0006(8) 0.0095(7) -0.0061(8)
    O5 0.0442(9) 0.0794(11) 0.0739(10) -0.0023(7) 0.0051(7) -0.0037(8)
    O6 0.0474(9) 0.0892(11) 0.0579(9) -0.0118(8) 0.0004(7) -0.0066(8)
_geom_special_details
;
All e.s.d.'s (except the e.s.d. in the dihedral angle between two l.s. planes)
are estimated using the full covariance matrix. The cell e.s.d.'s are taken
into account individually in the estimation of e.s.d.'s in distances, angles
and torsion angles; correlations between e.s.d.'s in cell parameters are only
used when they are defined by crystal symmetry. An approximate (isotropic)
treatment of cell e.s.d.'s is used for estimating e.s.d.'s involving l.s.
planes.
;
loop_
    _geom_bond_atom_site_label_1
    _geom_bond_atom_site_label_2
    _geom_bond_site_symmetry_2
    _geom_bond_distance
    _geom_bond_publ_flag
    C1 C6 . 1.400(3) ?
    C1 C2 . 1.400(3) ?
    C1 C7 . 1.472(3) ?
    C2 O1 . 1.351(2) ?
    C2 C3 . 1.413(3) ?
    O1 H1 . 0.8200 ?
    C3 C4 . 1.388(3) ?
    C3 C8 . 1.537(3) ?
    C8 C9 . 1.534(3) ?
    C8 C11 . 1.532(3) ?
    C8 C10 . 1.535(3) ?
    C9 H9A . 0.9600 ?
    C9 H9B . 0.9600 ?
    C9 H9C . 0.9600 ?
    C10 H10A . 0.9600 ?
    C10 H10B . 0.9600 ?
    C10 H10C . 0.9600 ?
    C11 H11A . 0.9600 ?
    C11 H11B . 0.9600 ?
    C11 H11C . 0.9600 ?
    C4 C5 . 1.402(3) ?
    C4 H4A . 0.9300 ?
    C5 C6 . 1.376(3) ?
    C5 C12 . 1.536(3) ?
    C12 C13 . 1.520(3) ?
    C12 C14 . 1.522(3) ?
    C12 C15 . 1.531(3) ?
    C13 H13A . 0.9600 ?
    C13 H13B . 0.9600 ?
    C13 H13C . 0.9600 ?
    C14 H14A . 0.9600 ?
    C14 H14B . 0.9600 ?
    C14 H14C . 0.9600 ?
    C15 H15A . 0.9600 ?
    C15 H15B . 0.9600 ?
    C15 H15C . 0.9600 ?
    C6 H6 . 0.9300 ?
    C7 O2 . 1.213(2) ?
    C7 O3 . 1.345(2) ?
    O3 C16 . 1.419(2) ?
    C16 C21 . 1.354(3) ?
    C16 C17 . 1.362(3) ?
    C17 C18 . 1.384(3) ?
    C17 H17 . 0.9300 ?
    C18 C19 . 1.357(3) ?
    C18 H18 . 0.9300 ?
    C19 C20 . 1.361(3) ?
    C19 H19 . 0.9300 ?
    C20 C21 . 1.378(3) ?
    C20 H20 . 0.9300 ?
    C21 H21 . 0.9300 ?
    C22 C27 . 1.391(3) ?
    C22 C23 . 1.400(3) ?
    C22 C28 . 1.479(3) ?
    C23 O4 . 1.356(2) ?
    C23 C24 . 1.410(3) ?
    O4 H4 . 0.8200 ?
    C24 C25 . 1.386(3) ?
    C24 C29 . 1.542(3) ?
    C28 O5 . 1.215(2) ?
    C28 O6 . 1.340(2) ?
    C29 C30 . 1.533(3) ?
    C29 C31 . 1.535(3) ?
    C29 C32 . 1.542(3) ?
    C30 H30A . 0.9600 ?
    C30 H30B . 0.9600 ?
    C30 H30C . 0.9600 ?
    C31 H31A . 0.9600 ?
    C31 H31B . 0.9600 ?
    C31 H31C . 0.9600 ?
    C25 C26 . 1.403(3) ?
    C25 H25 . 0.9300 ?
    C26 C27 . 1.378(3) ?
    C26 C33 . 1.531(3) ?
    C27 H27 . 0.9300 ?
    C32 H32A . 0.9600 ?
    C32 H32B . 0.9600 ?
    C32 H32C . 0.9600 ?
    C33 C34 . 1.525(3) ?
    C33 C35 . 1.529(3) ?
    C33 C36 . 1.531(3) ?
    C34 H34A . 0.9600 ?
    C34 H34B . 0.9600 ?
    C34 H34C . 0.9600 ?
    C35 H35A . 0.9600 ?
    C35 H35B . 0.9600 ?
    C35 H35C . 0.9600 ?
    O6 C37 . 1.418(2) ?
    C36 H36A . 0.9600 ?
    C36 H36B . 0.9600 ?
    C36 H36C . 0.9600 ?
    C37 C38 . 1.357(3) ?
    C37 C42 . 1.364(3) ?
    C38 C39 . 1.389(3) ?
    C38 H38 . 0.9300 ?
    C39 C40 . 1.368(3) ?
    C39 H39 . 0.9300 ?
    C40 C41 . 1.361(3) ?
    C40 H40 . 0.9300 ?
    C41 C42 . 1.373(3) ?
    C41 H41 . 0.9300 ?
    C42 H42 . 0.9300 ?
loop_
    _geom_angle_atom_site_label_1
    _geom_angle_atom_site_label_2
    _geom_angle_atom_site_label_3
    _geom_angle_site_symmetry_1
    _geom_angle_site_symmetry_3
    _geom_angle
    _geom_angle_publ_flag
    C6 C1 C2 . . 119.99(18) ?
    C6 C1 C7 . . 121.49(18) ?
    C2 C1 C7 . . 118.51(17) ?
    O1 C2 C1 . . 121.01(18) ?
    O1 C2 C3 . . 118.21(17) ?
    C1 C2 C3 . . 120.78(17) ?
    C2 O1 H1 . . 109.5 ?
    C4 C3 C2 . . 116.01(18) ?
    C4 C3 C8 . . 122.06(18) ?
    C2 C3 C8 . . 121.93(17) ?
    C9 C8 C11 . . 107.30(19) ?
    C9 C8 C10 . . 110.2(2) ?
    C11 C8 C10 . . 107.08(19) ?
    C9 C8 C3 . . 110.12(18) ?
    C11 C8 C3 . . 111.52(17) ?
    C10 C8 C3 . . 110.54(19) ?
    C8 C9 H9A . . 109.5 ?
    C8 C9 H9B . . 109.5 ?
    H9A C9 H9B . . 109.5 ?
    C8 C9 H9C . . 109.5 ?
    H9A C9 H9C . . 109.5 ?
    H9B C9 H9C . . 109.5 ?
    C8 C10 H10A . . 109.5 ?
    C8 C10 H10B . . 109.5 ?
    H10A C10 H10B . . 109.5 ?
    C8 C10 H10C . . 109.5 ?
    H10A C10 H10C . . 109.5 ?
    H10B C10 H10C . . 109.5 ?
    C8 C11 H11A . . 109.5 ?
    C8 C11 H11B . . 109.5 ?
    H11A C11 H11B . . 109.5 ?
    C8 C11 H11C . . 109.5 ?
    H11A C11 H11C . . 109.5 ?
    H11B C11 H11C . . 109.5 ?
    C3 C4 C5 . . 124.99(18) ?
    C3 C4 H4A . . 117.5 ?
    C5 C4 H4A . . 117.5 ?
    C6 C5 C4 . . 116.93(18) ?
    C6 C5 C12 . . 123.04(18) ?
    C4 C5 C12 . . 120.03(17) ?
    C13 C12 C14 . . 108.2(2) ?
    C13 C12 C15 . . 109.0(2) ?
    C14 C12 C15 . . 109.5(2) ?
    C13 C12 C5 . . 111.69(18) ?
    C14 C12 C5 . . 110.08(18) ?
    C15 C12 C5 . . 108.38(18) ?
    C12 C13 H13A . . 109.5 ?
    C12 C13 H13B . . 109.5 ?
    H13A C13 H13B . . 109.5 ?
    C12 C13 H13C . . 109.5 ?
    H13A C13 H13C . . 109.5 ?
    H13B C13 H13C . . 109.5 ?
    C12 C14 H14A . . 109.5 ?
    C12 C14 H14B . . 109.5 ?
    H14A C14 H14B . . 109.5 ?
    C12 C14 H14C . . 109.5 ?
    H14A C14 H14C . . 109.5 ?
    H14B C14 H14C . . 109.5 ?
    C12 C15 H15A . . 109.5 ?
    C12 C15 H15B . . 109.5 ?
    H15A C15 H15B . . 109.5 ?
    C12 C15 H15C . . 109.5 ?
    H15A C15 H15C . . 109.5 ?
    H15B C15 H15C . . 109.5 ?
    C5 C6 C1 . . 121.29(18) ?
    C5 C6 H6 . . 119.4 ?
    C1 C6 H6 . . 119.4 ?
    O2 C7 O3 . . 121.45(19) ?
    O2 C7 C1 . . 124.78(19) ?
    O3 C7 C1 . . 113.76(18) ?
    C7 O3 C16 . . 117.41(15) ?
    C21 C16 C17 . . 121.7(2) ?
    C21 C16 O3 . . 118.0(2) ?
    C17 C16 O3 . . 120.1(2) ?
    C16 C17 C18 . . 118.4(2) ?
    C16 C17 H17 . . 120.8 ?
    C18 C17 H17 . . 120.8 ?
    C19 C18 C17 . . 120.5(2) ?
    C19 C18 H18 . . 119.7 ?
    C17 C18 H18 . . 119.7 ?
    C18 C19 C20 . . 120.0(2) ?
    C18 C19 H19 . . 120.0 ?
    C20 C19 H19 . . 120.0 ?
    C19 C20 C21 . . 120.3(2) ?
    C19 C20 H20 . . 119.9 ?
    C21 C20 H20 . . 119.9 ?
    C16 C21 C20 . . 119.1(2) ?
    C16 C21 H21 . . 120.5 ?
    C20 C21 H21 . . 120.5 ?
    C27 C22 C23 . . 120.52(18) ?
    C27 C22 C28 . . 120.31(18) ?
    C23 C22 C28 . . 119.17(18) ?
    O4 C23 C22 . . 121.38(18) ?
    O4 C23 C24 . . 118.46(18) ?
    C22 C23 C24 . . 120.16(18) ?
    C23 O4 H4 . . 109.5 ?
    C25 C24 C23 . . 116.26(18) ?
    C25 C24 C29 . . 121.95(18) ?
    C23 C24 C29 . . 121.78(18) ?
    O5 C28 O6 . . 122.67(18) ?
    O5 C28 C22 . . 124.8(2) ?
    O6 C28 C22 . . 112.52(18) ?
    C30 C29 C31 . . 110.5(2) ?
    C30 C29 C24 . . 109.31(17) ?
    C31 C29 C24 . . 110.49(18) ?
    C30 C29 C32 . . 107.23(19) ?
    C31 C29 C32 . . 107.82(18) ?
    C24 C29 C32 . . 111.45(18) ?
    C29 C30 H30A . . 109.5 ?
    C29 C30 H30B . . 109.5 ?
    H30A C30 H30B . . 109.5 ?
    C29 C30 H30C . . 109.5 ?
    H30A C30 H30C . . 109.5 ?
    H30B C30 H30C . . 109.5 ?
    C29 C31 H31A . . 109.5 ?
    C29 C31 H31B . . 109.5 ?
    H31A C31 H31B . . 109.5 ?
    C29 C31 H31C . . 109.5 ?
    H31A C31 H31C . . 109.5 ?
    H31B C31 H31C . . 109.5 ?
    C24 C25 C26 . . 125.29(18) ?
    C24 C25 H25 . . 117.4 ?
    C26 C25 H25 . . 117.4 ?
    C27 C26 C25 . . 116.23(18) ?
    C27 C26 C33 . . 123.47(18) ?
    C25 C26 C33 . . 120.26(18) ?
    C26 C27 C22 . . 121.53(19) ?
    C26 C27 H27 . . 119.2 ?
    C22 C27 H27 . . 119.2 ?
    C29 C32 H32A . . 109.5 ?
    C29 C32 H32B . . 109.5 ?
    H32A C32 H32B . . 109.5 ?
    C29 C32 H32C . . 109.5 ?
    H32A C32 H32C . . 109.5 ?
    H32B C32 H32C . . 109.5 ?
    C34 C33 C35 . . 110.0(2) ?
    C34 C33 C36 . . 108.1(2) ?
    C35 C33 C36 . . 107.2(2) ?
    C34 C33 C26 . . 108.84(18) ?
    C35 C33 C26 . . 110.91(17) ?
    C36 C33 C26 . . 111.75(17) ?
    C33 C34 H34A . . 109.5 ?
    C33 C34 H34B . . 109.5 ?
    H34A C34 H34B . . 109.5 ?
    C33 C34 H34C . . 109.5 ?
    H34A C34 H34C . . 109.5 ?
    H34B C34 H34C . . 109.5 ?
    C33 C35 H35A . . 109.5 ?
    C33 C35 H35B . . 109.5 ?
    H35A C35 H35B . . 109.5 ?
    C33 C35 H35C . . 109.5 ?
    H35A C35 H35C . . 109.5 ?
    H35B C35 H35C . . 109.5 ?
    C28 O6 C37 . . 119.58(16) ?
    C33 C36 H36A . . 109.5 ?
    C33 C36 H36B . . 109.5 ?
    H36A C36 H36B . . 109.5 ?
    C33 C36 H36C . . 109.5 ?
    H36A C36 H36C . . 109.5 ?
    H36B C36 H36C . . 109.5 ?
    C38 C37 C42 . . 122.0(2) ?
    C38 C37 O6 . . 120.11(19) ?
    C42 C37 O6 . . 117.56(19) ?
    C37 C38 C39 . . 118.7(2) ?
    C37 C38 H38 . . 120.7 ?
    C39 C38 H38 . . 120.7 ?
    C40 C39 C38 . . 119.8(2) ?
    C40 C39 H39 . . 120.1 ?
    C38 C39 H39 . . 120.1 ?
    C41 C40 C39 . . 120.3(2) ?
    C41 C40 H40 . . 119.9 ?
    C39 C40 H40 . . 119.9 ?
    C40 C41 C42 . . 120.4(2) ?
    C40 C41 H41 . . 119.8 ?
    C42 C41 H41 . . 119.8 ?
    C37 C42 C41 . . 118.8(2) ?
    C37 C42 H42 . . 120.6 ?
    C41 C42 H42 . . 120.6 ?
loop_
    _geom_torsion_atom_site_label_1
    _geom_torsion_atom_site_label_2
    _geom_torsion_atom_site_label_3
    _geom_torsion_atom_site_label_4
    _geom_torsion_site_symmetry_1
    _geom_torsion_site_symmetry_2
    _geom_torsion_site_symmetry_3
    _geom_torsion_site_symmetry_4
    _geom_torsion
    _geom_torsion_publ_flag
    C6 C1 C2 O1 . . . . -178.32(17) ?
    C7 C1 C2 O1 . . . . 1.0(3) ?
    C6 C1 C2 C3 . . . . 1.5(3) ?
    C7 C1 C2 C3 . . . . -179.15(17) ?
    O1 C2 C3 C4 . . . . 178.44(17) ?
    C1 C2 C3 C4 . . . . -1.4(3) ?
    O1 C2 C3 C8 . . . . -1.4(3) ?
    C1 C2 C3 C8 . . . . 178.72(18) ?
    C4 C3 C8 C9 . . . . 119.9(2) ?
    C2 C3 C8 C9 . . . . -60.2(3) ?
    C4 C3 C8 C11 . . . . 0.9(3) ?
    C2 C3 C8 C11 . . . . -179.18(19) ?
    C4 C3 C8 C10 . . . . -118.1(2) ?
    C2 C3 C8 C10 . . . . 61.8(3) ?
    C2 C3 C4 C5 . . . . 0.4(3) ?
    C8 C3 C4 C5 . . . . -179.69(18) ?
    C3 C4 C5 C6 . . . . 0.5(3) ?
    C3 C4 C5 C12 . . . . -179.01(18) ?
    C6 C5 C12 C13 . . . . 5.1(3) ?
    C4 C5 C12 C13 . . . . -175.5(2) ?
    C6 C5 C12 C14 . . . . 125.3(2) ?
    C4 C5 C12 C14 . . . . -55.3(3) ?
    C6 C5 C12 C15 . . . . -115.0(2) ?
    C4 C5 C12 C15 . . . . 64.4(3) ?
    C4 C5 C6 C1 . . . . -0.4(3) ?
    C12 C5 C6 C1 . . . . 179.08(18) ?
    C2 C1 C6 C5 . . . . -0.6(3) ?
    C7 C1 C6 C5 . . . . -179.91(18) ?
    C6 C1 C7 O2 . . . . 176.21(19) ?
    C2 C1 C7 O2 . . . . -3.1(3) ?
    C6 C1 C7 O3 . . . . -4.3(3) ?
    C2 C1 C7 O3 . . . . 176.35(17) ?
    O2 C7 O3 C16 . . . . -0.6(3) ?
    C1 C7 O3 C16 . . . . 179.95(17) y
    C7 O3 C16 C21 . . . . 110.4(2) y
    C7 O3 C16 C17 . . . . -74.1(3) y
    C21 C16 C17 C18 . . . . -1.0(4) ?
    O3 C16 C17 C18 . . . . -176.3(2) ?
    C16 C17 C18 C19 . . . . 0.6(4) ?
    C17 C18 C19 C20 . . . . 0.7(4) ?
    C18 C19 C20 C21 . . . . -1.6(5) ?
    C17 C16 C21 C20 . . . . 0.1(4) ?
    O3 C16 C21 C20 . . . . 175.6(2) ?
    C19 C20 C21 C16 . . . . 1.2(4) ?
    C27 C22 C23 O4 . . . . -179.05(17) ?
    C28 C22 C23 O4 . . . . -0.1(3) ?
    C27 C22 C23 C24 . . . . 0.4(3) ?
    C28 C22 C23 C24 . . . . 179.38(17) ?
    O4 C23 C24 C25 . . . . 178.80(17) ?
    C22 C23 C24 C25 . . . . -0.7(3) ?
    O4 C23 C24 C29 . . . . -0.3(3) ?
    C22 C23 C24 C29 . . . . -179.78(18) ?
    C27 C22 C28 O5 . . . . 174.2(2) ?
    C23 C22 C28 O5 . . . . -4.8(3) ?
    C27 C22 C28 O6 . . . . -5.8(3) ?
    C23 C22 C28 O6 . . . . 175.22(17) ?
    C25 C24 C29 C30 . . . . 119.3(2) ?
    C23 C24 C29 C30 . . . . -61.6(3) ?
    C25 C24 C29 C31 . . . . -118.9(2) ?
    C23 C24 C29 C31 . . . . 60.2(3) ?
    C25 C24 C29 C32 . . . . 0.9(3) ?
    C23 C24 C29 C32 . . . . -179.98(19) ?
    C23 C24 C25 C26 . . . . 0.6(3) ?
    C29 C24 C25 C26 . . . . 179.70(18) ?
    C24 C25 C26 C27 . . . . -0.2(3) ?
    C24 C25 C26 C33 . . . . -178.11(18) ?
    C25 C26 C27 C22 . . . . -0.1(3) ?
    C33 C26 C27 C22 . . . . 177.72(18) ?
    C23 C22 C27 C26 . . . . 0.0(3) ?
    C28 C22 C27 C26 . . . . -178.95(18) ?
    C27 C26 C33 C34 . . . . -108.6(2) ?
    C25 C26 C33 C34 . . . . 69.1(2) ?
    C27 C26 C33 C35 . . . . 130.3(2) ?
    C25 C26 C33 C35 . . . . -52.0(3) ?
    C27 C26 C33 C36 . . . . 10.7(3) ?
    C25 C26 C33 C36 . . . . -171.57(19) ?
    O5 C28 O6 C37 . . . . -6.3(3) ?
    C22 C28 O6 C37 . . . . 173.70(17) y
    C28 O6 C37 C38 . . . . -69.2(3) y
    C28 O6 C37 C42 . . . . 117.4(2) y
    C42 C37 C38 C39 . . . . -0.3(3) ?
    O6 C37 C38 C39 . . . . -173.3(2) ?
    C37 C38 C39 C40 . . . . 0.2(4) ?
    C38 C39 C40 C41 . . . . 0.2(4) ?
    C39 C40 C41 C42 . . . . -0.6(4) ?
    C38 C37 C42 C41 . . . . -0.1(4) ?
    O6 C37 C42 C41 . . . . 173.2(2) ?
    C40 C41 C42 C37 . . . . 0.5(4) ?
loop_
    _geom_hbond_atom_site_label_D
    _geom_hbond_atom_site_label_H
    _geom_hbond_atom_site_label_A
    _geom_hbond_site_symmetry_A
    _geom_hbond_distance_DH
    _geom_hbond_distance_HA
    _geom_hbond_distance_DA
    _geom_hbond_angle_DHA
    O1 H1 O2 . 0.82 1.83 2.563(2) 148.2
    O4 H4 O5 . 0.82 1.88 2.604(2) 147.3
data_global
_journal_date_recd_electronic     2010-10-12
_journal_date_accepted     2010-10-27
_journal_name_full     'Acta Crystallographica, Section E'
_journal_year     2010
_journal_volume     66
_journal_issue     12
_journal_page_first     o3290
_journal_page_last     o3290
_journal_paper_category     QO
_journal_coeditor_code     OM2371
_publ_contact_author_name     'Ivonne Chavez'
_publ_contact_author_address
;
Departamento de Qu\'imica Inorg\'anica
Facultad de Qu\'imica
Pontificia Universidad Catolica
Santiago, Chile
Casilla 306 Correo 22, Santiago, Chile
;
_publ_contact_author_email     ichavez@uc.cl
_publ_contact_author_fax     '(56 2) 3544744'
_publ_contact_author_phone     '(56 2) 3544397'
_publ_section_title
;
Phenyl 3,5-di-<i>tert</i>-butyl-2-hydroxybenzoate
;
loop_
    _publ_author_name
    _publ_author_footnote
    _publ_author_address
    'Carre\~no, Alexander' .
;
Universidad Andres Bello
Programa de Doctorado
Fisico-Qu\'imica Molecular
Avenida Rep\'ublica 275 Segundo Piso
Santiago
Chile
;
    'Preite, Marcelo' .
;
Departamento de Qu\'imica Org\'anica
Facultad de Qu\'imica
Pontificia Universidad Cat\'olica
Santiago
Chile
;
    'Manriquez, Juan Manuel' .
;
Departamento de Qu\'imica Inorg\'anica
Facultad de Qu\'imica
Pontificia Universidad Cat\'olica
Santiago
Chile
and Casilla 306 Correo 22
Santiago
Chile
;
    'Vega, Andr\'es' .
;
Universidad Andres Bello
Departamento de Ciencias Qu\'imicas
Facultad de Ecolog\'ia y Recursos Naturales
Avenida Rep\'ublica 275 3^er^ Piso
Santiago
Chile
and Centro para el Desarrollo de la Nanociencia y la Nanotecnolog\'ia
CEDENNA,
Chile
;
    'Chavez, Ivonne' .
;
Departamento de Qu\'imica Inorg\'anica
Facultad de Qu\'imica
Pontificia Universidad Cat\'olica
Santiago
Chile
and Casilla 306 Correo 22
Santiago
Chile
;
