# Supplementary material for: Phenyl 3,5-di-tert-butyl-2-hy­droxy­benzoate
Source: Acta Crystallogr Sect E Struct Rep Online. 2010 Nov 24;66(Pt 12):o3290. doi: 10.1107/S1600536810044028 (PMC3011503; doi:10.1107/S1600536810044028)
Supplement: Supplementary file 2 [file e-66-o3290-Isup2.hkl]

# 
# h,k,l, Fc-squared, Fo-squared, sigma(Fo-squared) and status flag 
# 
data_I
_shelx_title ' ALEX_PROD_3 in P-1' 
_shelx_refln_list_code          4 
_shelx_F_calc_maximum      204.59 
_exptl_crystal_F_000       704.00 
_reflns_d_resolution_high  0.8417 
 
loop_ 
 _symmetry_equiv_pos_as_xyz 
 'x, y, z' 
 '-x, -y, -z' 
 
_cell_length_a    10.5691 
_cell_length_b    12.2590 
_cell_length_c    15.0534 
_cell_angle_alpha  96.400 
_cell_angle_beta   93.813 
_cell_angle_gamma  92.728 
 
_shelx_F_squared_multiplier     1.000 
 
loop_ 
 _refln_index_h 
 _refln_index_k 
 _refln_index_l 
 _refln_F_squared_calc 
 _refln_F_squared_meas 
 _refln_F_squared_sigma 
 _refln_observed_status 
   2   0   0      271.81      257.50      5.47 o 
   3   0   0      535.66      492.07      9.57 o 
   4   0   0      474.70      464.21     10.44 o 
   5   0   0       26.11       28.07      3.39 o 
   6   0   0       32.18       29.21      3.73 o 
   7   0   0      885.63      957.13     20.53 o 
   8   0   0      405.35      416.82     24.52 o 
   9   0   0      409.69      448.29     15.24 o 
  10   0   0       36.74       40.67      6.15 o 
  11   0   0        2.04        1.07      4.68 o 
  12   0   0        0.76        6.57      3.40 o 
 -12   1   0        0.00        4.18      3.25 o 
 -11   1   0       13.93       14.91      4.45 o 
 -10   1   0       26.00       25.25      4.83 o 
  -9   1   0        4.81        3.84      3.99 o 
  -8   1   0      411.59      386.47     13.07 o 
  -7   1   0       27.59       33.46      4.39 o 
  -6   1   0       16.83       10.51      4.50 o 
  -5   1   0      292.46      278.67      5.26 o 
  -4   1   0      277.52      248.14      7.32 o 
  -3   1   0     1408.75     1626.36     27.76 o 
  -2   1   0      158.43      152.76     11.26 o 
  -1   1   0     1656.84     1677.92     19.51 o 
   1   1   0     4119.68     4365.27     50.83 o 
   2   1   0      965.73     1054.29     18.47 o 
   3   1   0      132.12       98.52      3.92 o 
   4   1   0      187.63      205.37      6.70 o 
   5   1   0        0.96        0.49      1.22 o 
   6   1   0       24.05       21.30      3.33 o 
   7   1   0       31.90       24.11      3.86 o 
   8   1   0      233.56      233.28     10.14 o 
   9   1   0       61.84       60.35      7.55 o 
  10   1   0       11.18       12.22      4.38 o 
  11   1   0       22.48       38.19      9.76 o 
  12   1   0        3.83        4.18      3.73 o 
 -12   2   0        7.00       12.51      4.22 o 
 -11   2   0        4.89        9.82      3.85 o 
 -10   2   0        0.51        2.63      3.03 o 
  -9   2   0      246.55      214.18     10.47 o 
  -8   2   0       38.70       43.91      5.25 o 
  -7   2   0      196.59      192.73      9.32 o 
  -6   2   0      240.77      255.79      5.90 o 
  -5   2   0       11.38       11.27      4.26 o 
  -4   2   0      172.62      174.65      4.39 o 
  -3   2   0     1669.38     1855.66     19.58 o 
  -2   2   0     7448.62     7918.64     68.49 o 
  -1   2   0     1497.82     1706.35     16.60 o 
   0   2   0     3129.48     3627.63     40.14 o 
   1   2   0    41857.98    44346.39    430.12 o 
   2   2   0     1649.22     1805.76     19.05 o 
   3   2   0        0.10        4.77      2.73 o 
   4   2   0        1.14        1.52      0.74 o 
   5   2   0       77.23       81.35      2.83 o 
   6   2   0       81.87       75.43      6.63 o 
   7   2   0       26.78       19.32      3.46 o 
   8   2   0        1.46        2.28      1.92 o 
   9   2   0       26.31       27.41      4.68 o 
  10   2   0       35.14       38.48     10.03 o 
  11   2   0        1.22        5.87      4.45 o 
  12   2   0        5.25        4.04      3.39 o 
 -12   3   0        0.11        2.49      3.59 o 
 -11   3   0        2.60       -2.56      2.56 o 
 -10   3   0        7.87       10.90      4.42 o 
  -9   3   0       23.79       29.15      5.04 o 
  -8   3   0      302.00      335.95     12.29 o 
  -7   3   0       30.46       28.21      4.08 o 
  -6   3   0      569.42      565.36     10.24 o 
  -5   3   0      127.24      118.39      9.83 o 
  -4   3   0      256.08      239.38      9.76 o 
  -3   3   0      422.68      410.81      7.13 o 
  -2   3   0     1252.58     1261.26     14.21 o 
  -1   3   0     1642.28     1616.75     14.39 o 
   0   3   0     2046.48     2317.03     22.27 o 
   1   3   0    10939.37    11672.06     99.51 o 
   2   3   0     8220.14     9105.12     79.06 o 
   3   3   0      148.53      140.14      3.93 o 
   4   3   0      990.66     1108.79     22.55 o 
   5   3   0       89.41       89.33      3.80 o 
   6   3   0        0.06        0.72      1.38 o 
   7   3   0        1.12        3.07      2.28 o 
   8   3   0       43.97       39.14      5.22 o 
   9   3   0       11.73        9.97      3.39 o 
  10   3   0        6.57        6.68      3.34 o 
  11   3   0        5.26        6.93      3.19 o 
  12   3   0       19.18       19.65      6.77 o 
 -12   4   0        3.48       -0.02      3.55 o 
 -11   4   0        4.85        3.98      3.41 o 
 -10   4   0        4.89        3.40      3.31 o 
  -9   4   0       16.51       11.31      3.90 o 
  -8   4   0        5.60        5.50      2.69 o 
  -7   4   0       69.05       56.44      5.70 o 
  -6   4   0       45.30       42.06      3.28 o 
  -5   4   0        0.39       -0.35      1.11 o 
  -4   4   0      171.73      181.79      5.18 o 
  -3   4   0      261.85      236.55     11.96 o 
  -2   4   0        0.04       -0.65      0.65 o 
  -1   4   0       79.37       84.21      4.10 o 
   0   4   0      423.97      422.71      6.47 o 
   1   4   0     1203.98     1282.26     14.86 o 
   2   4   0      318.15      333.15      6.44 o 
   3   4   0      628.04      649.62     10.19 o 
   4   4   0     1612.36     1812.11     21.98 o 
   5   4   0       18.75       17.75      2.12 o 
   6   4   0        4.17        2.09      1.63 o 
   7   4   0       55.10       53.03      5.63 o 
   8   4   0       60.44       48.95      6.79 o 
   9   4   0        0.24        3.90      2.92 o 
  10   4   0        1.53        1.77      3.02 o 
  11   4   0        4.95       15.56      8.16 o 
 -11   5   0        4.44        2.57      3.43 o 
 -10   5   0        7.98        8.93      4.38 o 
  -9   5   0        0.28        1.16      2.95 o 
  -8   5   0       11.90       12.21      3.36 o 
  -7   5   0       65.87       67.44      6.21 o 
  -6   5   0        9.51        6.77      1.78 o 
  -5   5   0      850.11      865.54     13.89 o 
  -4   5   0      159.82      172.47      5.31 o 
  -3   5   0        6.57        5.48      1.43 o 
  -2   5   0        0.49        0.24      0.78 o 
  -1   5   0        0.09        0.23      0.70 o 
   0   5   0       47.42       36.50      2.04 o 
   1   5   0      110.59       95.17      3.32 o 
   2   5   0     4253.49     4489.04     43.26 o 
   3   5   0      952.71     1004.46     14.21 o 
   4   5   0     1400.64     1506.54     19.47 o 
   5   5   0       57.14       53.83      3.73 o 
   6   5   0      106.46       92.01      6.89 o 
   7   5   0      133.30      131.03      8.58 o 
   8   5   0       10.65       15.38      4.57 o 
   9   5   0        0.47        0.32      2.79 o 
  10   5   0        0.05        3.09      3.00 o 
  11   5   0        8.92       13.23      4.82 o 
 -11   6   0        3.63       -1.97      5.70 o 
 -10   6   0        1.83        4.25      4.52 o 
  -9   6   0        2.24        5.68      3.39 o 
  -8   6   0       51.77       57.75      6.36 o 
  -7   6   0       16.47       11.00      2.36 o 
  -6   6   0        5.96        5.05      1.86 o 
  -5   6   0       77.25       79.82      4.60 o 
  -4   6   0       97.45      113.53      4.58 o 
  -3   6   0      152.37      139.88      8.69 o 
  -2   6   0       36.53       32.37      2.13 o 
  -1   6   0     1578.16     1742.77     20.23 o 
   0   6   0      368.51      335.79      6.54 o 
   1   6   0      352.30      383.66      7.44 o 
   2   6   0       25.28       17.05      3.71 o 
   3   6   0     3186.06     3362.33     35.55 o 
   4   6   0      340.98      352.39      8.30 o 
   5   6   0      147.24      134.00      5.44 o 
   6   6   0      303.93      309.07     11.24 o 
   7   6   0        1.65        2.77      2.47 o 
   8   6   0        2.26        2.40      2.68 o 
   9   6   0        1.98        2.03      6.42 o 
  10   6   0        3.20        5.82      3.59 o 
  11   6   0        1.75        0.96      3.33 o 
 -11   7   0        0.00       -4.68      4.68 o 
 -10   7   0        3.55       -4.63      4.68 o 
  -9   7   0       16.58       10.94      5.84 o 
  -8   7   0        2.67        0.89      5.77 o 
  -7   7   0       26.22       34.00      8.09 o 
  -6   7   0       90.56       83.13      5.16 o 
  -5   7   0       36.21       36.58      3.51 o 
  -4   7   0       38.35       36.91      2.86 o 
  -3   7   0       20.70       15.36      2.76 o 
  -2   7   0      128.73      127.02      4.17 o 
  -1   7   0        1.95        0.42      0.89 o 
   0   7   0      252.54      231.22      5.54 o 
   1   7   0      185.03      157.24      5.26 o 
   2   7   0        1.33       -0.68      1.99 o 
   3   7   0      988.43      975.73     33.18 o 
   4   7   0     1296.65     1277.44     18.79 o 
   5   7   0      138.14      133.61      5.73 o 
   6   7   0        6.95        3.46      2.66 o 
   7   7   0       55.45       52.15      6.07 o 
   8   7   0        2.57        0.03      2.65 o 
   9   7   0        6.70        8.24      4.17 o 
  10   7   0        9.75        3.70      5.35 o 
 -10   8   0       11.97        6.07      5.84 o 
  -9   8   0        0.56        1.62      4.82 o 
  -8   8   0       60.39       70.21     11.03 o 
  -7   8   0        1.00        7.88      2.97 o 
  -6   8   0       55.22       47.74      5.52 o 
  -5   8   0       11.23        7.60      6.65 o 
  -4   8   0       44.87       40.66      4.06 o 
  -3   8   0       32.13       30.46      4.21 o 
  -2   8   0       17.23       16.08      3.19 o 
  -1   8   0       88.86       92.81     10.64 o 
   0   8   0       25.48       18.38      3.50 o 
   1   8   0       81.31       77.17      6.36 o 
   2   8   0      317.00      293.21     10.69 o 
   3   8   0      354.83      375.78     12.32 o 
   4   8   0      472.09      459.02     10.56 o 
   5   8   0       44.88       38.31      3.96 o 
   6   8   0      318.52      382.04     13.33 o 
   7   8   0       20.37       19.63      4.45 o 
   8   8   0       16.90       20.66      7.86 o 
   9   8   0        2.53        6.81      3.57 o 
  10   8   0        1.33       -1.46      3.34 o 
 -10   9   0        3.45        1.62      4.03 o 
  -9   9   0       10.97        6.35      4.82 o 
  -8   9   0        0.12       -3.38      3.38 o 
  -7   9   0        4.06        4.26      2.26 o 
  -6   9   0       13.74       11.18      3.09 o 
  -5   9   0      138.50      168.13     12.86 o 
  -4   9   0       23.57       24.48      3.41 o 
  -3   9   0       47.46       44.82      5.54 o 
  -2   9   0       35.02       35.70      4.84 o 
  -1   9   0       43.52       35.25      4.82 o 
   0   9   0      232.08      232.00     14.09 o 
   1   9   0       25.89       25.42      5.07 o 
   2   9   0       11.40       11.61      3.45 o 
   3   9   0      210.22      238.88     12.40 o 
   4   9   0      672.83      682.02     18.17 o 
   5   9   0      215.00      192.72      9.47 o 
   6   9   0       37.15       31.42      8.53 o 
   7   9   0        5.81        9.55      5.52 o 
   8   9   0        9.53        6.63      5.61 o 
   9   9   0        0.40        3.71      5.84 o 
  -9  10   0        1.29       -0.88      4.54 o 
  -8  10   0       14.67       15.85      4.87 o 
  -7  10   0       24.57       26.35      4.30 o 
  -6  10   0        2.33        6.66      6.03 o 
  -5  10   0       75.44       75.04      6.20 o 
  -4  10   0        8.61        6.09      3.15 o 
  -3  10   0       49.85       45.41      5.87 o 
  -2  10   0       56.24       59.75      7.25 o 
  -1  10   0       63.72       61.89     11.10 o 
   0  10   0      255.08      263.37     17.03 o 
   1  10   0       35.00       36.01      5.18 o 
   2  10   0       30.22       36.50      5.31 o 
   3  10   0      241.05      242.23     17.66 o 
   4  10   0      142.01      154.09      9.82 o 
   5  10   0      126.63      119.66      9.03 o 
   6  10   0        2.04        3.34      5.61 o 
   7  10   0        0.37       -2.36      4.36 o 
   8  10   0        0.09        8.30      6.63 o 
  -8  11   0        5.36        4.68      4.26 o 
  -7  11   0        8.86        2.57      6.79 o 
  -6  11   0        5.54        6.22      3.94 o 
  -5  11   0        0.65        1.75      3.49 o 
  -4  11   0       14.44       14.66      4.72 o 
  -3  11   0        3.51        2.52      3.29 o 
  -2  11   0        3.63        4.33      3.46 o 
  -1  11   0       91.39       89.63      8.32 o 
   0  11   0       10.50        9.17      3.67 o 
   1  11   0        7.58        5.46      3.26 o 
   2  11   0        8.04       12.00      4.91 o 
   3  11   0        4.11        1.02      4.68 o 
   4  11   0       70.33       63.26      7.33 o 
   5  11   0      140.81      130.37     14.92 o 
   6  11   0       25.70       34.53      8.71 o 
   7  11   0        2.91        9.87      5.75 o 
  -7  12   0        1.10       -0.65      2.92 o 
  -6  12   0        2.01        5.47      3.86 o 
  -5  12   0        1.19        1.59      3.52 o 
  -4  12   0       26.38       29.03     16.92 o 
  -3  12   0        4.09        8.86      4.80 o 
  -2  12   0       26.47       24.55      6.12 o 
  -1  12   0        3.55        6.81      3.92 o 
   0  12   0       35.07       39.41      6.38 o 
   1  12   0        6.01        5.86      6.91 o 
   2  12   0       16.66       19.45      6.21 o 
   3  12   0        0.99        2.12      3.02 o 
   4  12   0        6.59       10.61      4.16 o 
   5  12   0       17.66       11.26      6.63 o 
   6  12   0       15.26       17.15      7.97 o 
  -6  13   0        0.47       -3.48      3.48 o 
  -5  13   0       16.05       21.61      5.63 o 
  -4  13   0        3.36        5.13      4.05 o 
  -3  13   0        2.17        0.79      3.75 o 
  -2  13   0        2.59       -1.78      3.36 o 
  -1  13   0        0.50       -0.67      3.23 o 
   0  13   0        0.36        0.70      3.23 o 
   1  13   0        0.00       -1.06      3.68 o 
   2  13   0        1.18        5.53      3.78 o 
   3  13   0       28.16       42.02      7.93 o 
   4  13   0       92.72      121.45     10.63 o 
  -3  14   0        1.18       -3.66      3.66 o 
  -2  14   0        0.05        0.79      4.03 o 
  -1  14   0        3.31        1.35      3.52 o 
   0  14   0        9.43       13.78      5.35 o 
   1  14   0        9.10       11.96      4.67 o 
   2  14   0        0.18        2.49      4.50 o 
  -2 -14   1        9.77       15.76      4.93 o 
  -1 -14   1        8.44       11.36      4.48 o 
   0 -14   1       27.29       30.85      6.17 o 
   1 -14   1        0.06        3.34      4.14 o 
   2 -14   1        4.45        4.92      4.06 o 
   3 -14   1        0.09       -3.44      3.44 o 
   4 -14   1        0.48       -3.40      3.86 o 
  -5 -13   1       25.94       36.85     10.20 o 
  -4 -13   1       10.20        7.88      5.28 o 
  -3 -13   1        3.01       -0.26      3.13 o 
  -2 -13   1        1.33        3.77      3.72 o 
  -1 -13   1        3.92       -0.87      3.26 o 
   0 -13   1        4.02        6.08      3.64 o 
   1 -13   1        0.12        4.67      3.47 o 
   2 -13   1        1.30       -4.03      6.56 o 
   3 -13   1        0.00       -1.82      5.86 o 
   4 -13   1        0.80       -0.15      3.33 o 
   5 -13   1        1.86        2.73      3.91 o 
   6 -13   1        0.49       -2.07      3.99 o 
  -6 -12   1        1.48       -4.08      5.93 o 
  -5 -12   1       34.14       36.75      9.78 o 
  -4 -12   1        2.69        3.84      3.81 o 
  -3 -12   1        3.67        0.55      3.43 o 
  -2 -12   1        0.13        5.32      3.85 o 
  -1 -12   1       22.72       26.49      5.38 o 
   0 -12   1      105.72      115.13      9.96 o 
   1 -12   1       51.41       43.50      6.68 o 
   2 -12   1        8.16        4.95      3.95 o 
   3 -12   1       10.45       11.12      4.22 o 
   4 -12   1       13.49       13.77      5.38 o 
   5 -12   1        8.60        6.13      4.06 o 
   6 -12   1        0.01       -3.10      3.10 o 
   7 -12   1        0.08       -2.86      2.86 o 
  -7 -11   1        5.17        3.06      5.79 o 
  -6 -11   1        1.95        5.38      5.84 o 
  -5 -11   1       31.68       32.26      8.71 o 
  -4 -11   1        8.10       13.57      4.36 o 
  -3 -11   1       23.32       28.34      5.25 o 
  -2 -11   1       26.13       17.20      4.45 o 
  -1 -11   1        4.15        5.53      3.53 o 
   0 -11   1        4.90        6.53      3.40 o 
   1 -11   1        7.07       15.98      5.35 o 
   2 -11   1       10.02        7.27      3.27 o 
   3 -11   1        3.41        0.06      5.84 o 
   4 -11   1        5.42        6.08      5.82 o 
   5 -11   1        0.02       -1.41      5.63 o 
   6 -11   1        6.55        3.33      2.94 o 
   7 -11   1        4.17        5.98      5.38 o 
   8 -11   1        3.07        7.18      4.50 o 
  -8 -10   1        0.85        0.28      5.05 o 
  -7 -10   1        0.06        1.07      5.14 o 
  -6 -10   1       65.60       46.30      9.69 o 
  -5 -10   1       68.25       78.18      7.95 o 
  -4 -10   1      173.70      172.13     10.01 o 
  -3 -10   1       11.33       11.81      4.40 o 
  -2 -10   1       51.13       51.14      6.11 o 
  -1 -10   1       20.12       16.26      3.89 o 
   0 -10   1        7.33        4.61      3.38 o 
   1 -10   1       58.80       44.28      6.00 o 
   2 -10   1      152.57      159.83      9.37 o 
   3 -10   1        7.68        4.40      4.36 o 
   4 -10   1        0.64       -1.47      2.83 o 
   5 -10   1        2.32        1.96      3.20 o 
   6 -10   1       21.05       19.05      3.86 o 
   7 -10   1        5.23        3.61      2.67 o 
   8 -10   1        2.46        7.42      3.80 o 
   9 -10   1        3.64        0.93      5.01 o 
  -9  -9   1       22.25       20.53      7.88 o 
  -8  -9   1        2.57       -2.83      4.77 o 
  -7  -9   1        3.23        6.35      5.24 o 
  -6  -9   1        3.58        2.78      5.05 o 
  -5  -9   1       18.40       20.29      4.41 o 
  -4  -9   1      142.50      128.97     14.81 o 
  -3  -9   1      106.54      109.98     11.19 o 
  -2  -9   1       32.55       35.55      4.98 o 
  -1  -9   1       12.73       12.53      4.68 o 
   0  -9   1       65.83       67.22      6.54 o 
   1  -9   1        9.12       16.97      4.63 o 
   2  -9   1      116.87      136.25      8.54 o 
   3  -9   1       65.96       68.42      6.60 o 
   4  -9   1        8.26       14.22      4.38 o 
   5  -9   1       81.69       79.29      5.98 o 
   6  -9   1       13.19       13.69      6.86 o 
   7  -9   1       51.54       60.90      6.72 o 
   8  -9   1        3.56       -2.55      4.50 o 
   9  -9   1        0.21        5.28      5.01 o 
  10  -9   1        0.47       -0.28      4.91 o 
 -10  -8   1        0.80       -2.18      3.44 o 
  -9  -8   1       35.78       32.50      7.00 o 
  -8  -8   1       18.09       18.91      4.57 o 
  -7  -8   1       27.44       24.84      4.68 o 
  -6  -8   1      252.78      247.96     10.67 o 
  -5  -8   1      173.68      153.58      8.61 o 
  -4  -8   1      100.80      100.39      8.46 o 
  -3  -8   1       72.92       59.18      7.90 o 
  -2  -8   1       17.53       12.88      3.18 o 
  -1  -8   1        0.39       -1.71      1.71 o 
   0  -8   1       35.10       28.73      4.11 o 
   1  -8   1       30.66       30.86      4.13 o 
   2  -8   1       80.76       62.12      5.83 o 
   3  -8   1      365.70      386.59     13.76 o 
   4  -8   1       95.40       85.18      6.03 o 
   5  -8   1      144.19      151.16      6.88 o 
   6  -8   1       57.29       41.34      5.33 o 
   7  -8   1       77.27       81.11      7.32 o 
   8  -8   1        1.49        5.61      4.63 o 
   9  -8   1        5.57       15.29      6.26 o 
  10  -8   1        4.51       -2.64      4.59 o 
 -10  -7   1        1.67       -0.69      3.07 o 
  -9  -7   1       30.78       30.58      5.53 o 
  -8  -7   1       13.80       15.32      4.84 o 
  -7  -7   1        1.30        1.67      3.27 o 
  -6  -7   1       55.29       47.61     10.34 o 
  -5  -7   1      131.05      127.42      5.75 o 
  -4  -7   1       15.02        9.55      3.43 o 
  -3  -7   1     1283.97     1327.19     18.46 o 
  -2  -7   1      273.66      274.36      7.51 o 
  -1  -7   1      176.92      172.18      5.07 o 
   0  -7   1       88.19       80.49      5.90 o 
   1  -7   1       19.20       15.61      2.83 o 
   2  -7   1       16.05       13.13      3.66 o 
   3  -7   1      356.25      353.19      8.99 o 
   4  -7   1       67.39       67.26      3.80 o 
   5  -7   1      505.40      564.78     11.44 o 
   6  -7   1       16.15       15.95      2.60 o 
   7  -7   1       44.34       46.76      5.28 o 
   8  -7   1       49.46       33.69      7.74 o 
   9  -7   1        1.20        5.10      4.63 o 
  10  -7   1        5.04       -0.05      4.73 o 
  11  -7   1        0.19       -4.45      4.45 o 
 -11  -6   1       11.93       20.02      5.46 o 
 -10  -6   1        6.93        1.52      3.49 o 
  -9  -6   1       23.35       21.65      4.68 o 
  -8  -6   1       70.56       74.42      7.83 o 
  -7  -6   1        0.46        3.34      2.49 o 
  -6  -6   1       64.50       45.17      6.53 o 
  -5  -6   1      245.85      246.46      7.23 o 
  -4  -6   1       92.87       89.01      6.44 o 
  -3  -6   1        8.25        6.64      2.43 o 
  -2  -6   1      918.72      942.27     18.70 o 
  -1  -6   1      502.86      524.44      8.55 o 
   0  -6   1      511.96      451.75     11.52 o 
   1  -6   1      322.75      271.92      8.68 o 
   2  -6   1       25.03       35.84      5.45 o 
   3  -6   1      112.75       87.59      3.43 o 
   4  -6   1       65.28       62.30      3.80 o 
   5  -6   1      559.97      606.84     11.64 o 
   6  -6   1       13.16       16.77      2.46 o 
   7  -6   1       14.19       16.37      3.52 o 
   8  -6   1        7.94        6.21      2.93 o 
   9  -6   1        0.05        0.36      2.78 o 
  10  -6   1       38.29       45.82      6.67 o 
  11  -6   1        1.81        2.30      3.60 o 
 -11  -5   1        0.44       -2.11      7.18 o 
 -10  -5   1       18.42       26.95      5.04 o 
  -9  -5   1       10.84        4.94      2.88 o 
  -8  -5   1       62.82       59.78      6.58 o 
  -7  -5   1        1.82        3.39      2.57 o 
  -6  -5   1        1.73       -0.47      2.36 o 
  -5  -5   1      110.30      107.48      4.74 o 
  -3  -5   1       14.20       14.36      2.01 o 
  -2  -5   1     1282.52     1294.39     16.06 o 
  -1  -5   1     1218.89     1292.46     15.24 o 
   0  -5   1       20.66       16.66      2.62 o 
   1  -5   1        4.20        3.58      1.44 o 
   2  -5   1      583.59      608.95      8.07 o 
   3  -5   1       47.70       31.22      2.47 o 
   4  -5   1      327.02      339.89      7.54 o 
   5  -5   1      130.32      104.69      4.52 o 
   6  -5   1       78.98       79.17      4.33 o 
   7  -5   1       27.54       32.96      4.57 o 
   8  -5   1        0.18        0.04      2.34 o 
   9  -5   1       42.59       43.96      6.12 o 
  10  -5   1       27.15       20.79      4.85 o 
  11  -5   1        0.75       -0.04      3.35 o 
 -11  -4   1        5.31        7.16      3.28 o 
 -10  -4   1        0.18       -2.57      5.17 o 
  -9  -4   1        2.40        5.30      2.97 o 
  -8  -4   1      466.61      517.81     18.10 o 
  -7  -4   1       86.40       86.88      6.97 o 
  -6  -4   1        0.00        1.87      1.80 o 
  -5  -4   1      100.40       91.63      4.09 o 
  -4  -4   1      643.18      616.91     10.31 o 
  -3  -4   1     1284.80     1416.49     17.21 o 
  -2  -4   1       98.25       95.41      3.26 o 
  -1  -4   1     2810.40     3067.39     36.94 o 
   0  -4   1      757.55      723.17     13.79 o 
   1  -4   1     2708.77     2776.84     23.49 o 
   2  -4   1      121.06      127.18      6.09 o 
   3  -4   1      159.69      179.86     11.29 o 
   4  -4   1       39.13       36.88      5.17 o 
   5  -4   1        7.98        3.79      1.39 o 
   6  -4   1        0.00        1.01      2.85 o 
   7  -4   1        7.82        8.98      2.72 o 
   8  -4   1       34.27       44.64      6.33 o 
   9  -4   1      403.98      458.00     17.43 o 
  10  -4   1       26.28       31.43      5.61 o 
  11  -4   1       18.32       16.38      4.62 o 
  12  -4   1        1.18        1.24      3.73 o 
 -12  -3   1       12.21       15.03      5.86 o 
 -11  -3   1        2.91        6.95      3.51 o 
 -10  -3   1       14.84       19.68      4.50 o 
  -9  -3   1       13.49       11.31      3.48 o 
  -8  -3   1       79.80       79.39      9.01 o 
  -7  -3   1      372.09      384.35     16.78 o 
  -6  -3   1      142.98      135.66     10.27 o 
  -5  -3   1      142.25      137.62     10.54 o 
  -4  -3   1        0.19       -0.83      1.27 o 
  -3  -3   1      177.78      175.27      4.40 o 
  -2  -3   1      375.81      342.30      7.93 o 
  -1  -3   1     6465.26     7041.54     61.58 o 
   0  -3   1     1333.36     1435.03     19.43 o 
   1  -3   1     8994.82     9756.07     92.81 o 
   2  -3   1      181.99      198.75      4.23 o 
   3  -3   1     1733.87     1935.20     20.88 o 
   4  -3   1       79.87       79.43      5.75 o 
   5  -3   1       12.52       17.22      2.02 o 
   6  -3   1      130.57      104.13      4.32 o 
   7  -3   1        1.66        1.34      1.89 o 
   8  -3   1      106.29      112.13      8.23 o 
   9  -3   1      474.55      520.17     16.64 o 
  10  -3   1       99.94       99.62      9.13 o 
  11  -3   1        2.56        3.03      3.42 o 
  12  -3   1        0.06       -0.75      3.00 o 
 -12  -2   1        0.03        0.28      3.17 o 
 -11  -2   1       26.60       25.55      4.93 o 
 -10  -2   1        4.34        5.52      3.46 o 
  -9  -2   1       90.00       87.90      7.91 o 
  -8  -2   1        8.21        8.96      2.73 o 
  -7  -2   1       68.45       59.68      8.02 o 
  -6  -2   1       41.43       39.42      5.79 o 
  -5  -2   1      327.80      309.11      6.51 o 
  -4  -2   1        5.40        5.40      1.06 o 
  -3  -2   1      778.38      756.94      9.96 o 
  -2  -2   1     4055.24     4317.91     39.11 o 
  -1  -2   1        7.35        7.96      1.21 o 
   0  -2   1       31.45       26.57      1.80 o 
   1  -2   1     6083.78     6383.71     62.92 o 
   2  -2   1     2005.44     2030.02     20.13 o 
   3  -2   1      179.41      153.68      3.82 o 
   4  -2   1      476.02      540.73      8.58 o 
   5  -2   1       12.05       13.41      1.81 o 
   6  -2   1      175.98      178.80      8.55 o 
   7  -2   1      135.18      143.45     13.67 o 
   8  -2   1       45.92       42.48      5.15 o 
   9  -2   1      551.04      579.48     17.51 o 
  10  -2   1        2.52        2.53      2.82 o 
  11  -2   1       47.83       58.64      7.93 o 
  12  -2   1        0.03       -0.20      6.56 o 
 -12  -1   1        1.07        0.29      3.40 o 
 -11  -1   1        2.02        5.68      5.82 o 
 -10  -1   1        0.28       -1.70      2.70 o 
  -9  -1   1      405.18      418.60     23.34 o 
  -8  -1   1        3.30        3.38      2.16 o 
  -7  -1   1      207.57      189.64      8.39 o 
  -6  -1   1        9.86       12.85      2.62 o 
  -5  -1   1       46.63       61.27      4.68 o 
  -4  -1   1      806.36      752.24     21.20 o 
  -3  -1   1       23.85       23.28      1.88 o 
  -2  -1   1      393.29      417.23      5.78 o 
  -1  -1   1     1480.77     1614.61     15.35 o 
   1  -1   1      208.15      238.11      3.53 o 
   2  -1   1     6219.48     6859.87     62.68 o 
   3  -1   1      194.47      183.88      6.74 o 
   4  -1   1      192.19      228.80      4.52 o 
   5  -1   1        9.98        7.42      0.96 o 
   6  -1   1       25.68       17.19      3.00 o 
   7  -1   1       23.06       20.25      3.53 o 
   8  -1   1       25.77       22.44      3.87 o 
   9  -1   1       89.57       93.98     14.53 o 
  10  -1   1       26.99       39.67      6.00 o 
  11  -1   1        8.14        5.81      3.60 o 
  12  -1   1        0.06       -2.98      2.98 o 
 -12   0   1        0.39       -2.85      3.08 o 
 -11   0   1       25.60       31.18      5.52 o 
 -10   0   1       21.47       17.76      4.39 o 
  -9   0   1      361.48      352.50     13.49 o 
  -8   0   1      199.80      205.71      9.48 o 
  -7   0   1      179.96      164.25     11.15 o 
  -6   0   1     1656.45     1642.53     27.05 o 
  -5   0   1      558.34      571.08     12.84 o 
  -4   0   1        1.31       -0.08      0.45 o 
  -3   0   1     1433.54     1555.80     16.26 o 
  -2   0   1      244.85      243.78      6.84 o 
  -1   0   1     8218.89     7197.36    106.04 o 
   1   0   1     3052.82     2974.74     32.49 o 
   2   0   1      141.32      115.37      3.59 o 
   3   0   1     1136.44     1178.90     17.48 o 
   4   0   1       45.15       45.15      9.76 o 
   5   0   1     1154.33     1240.78     21.22 o 
   6   0   1        3.26        1.76      1.47 o 
   7   0   1      383.86      371.92     12.11 o 
   8   0   1       12.67       16.22      3.92 o 
   9   0   1      244.16      253.27     11.47 o 
  10   0   1        7.26        1.69      3.38 o 
  11   0   1        0.17       -0.88      2.73 o 
  12   0   1       35.64       53.08      7.57 o 
 -12   1   1        0.70       -2.58      2.93 o 
 -11   1   1        0.01        2.22      2.91 o 
 -10   1   1        8.83        7.08      3.19 o 
  -9   1   1      667.51      712.33     19.49 o 
  -8   1   1        0.36        1.40      2.34 o 
  -7   1   1       42.73       38.28      9.11 o 
  -6   1   1       11.46       17.60      3.15 o 
  -5   1   1        1.54        0.93      0.69 o 
  -4   1   1      103.39      105.77      3.09 o 
  -3   1   1     2951.07     3160.47     29.98 o 
  -2   1   1       17.52       22.50      2.97 o 
  -1   1   1      183.87      163.27      3.09 o 
   0   1   1      131.43      121.10      3.34 o 
   2   1   1      350.79      339.45      5.11 o 
   3   1   1       30.82       34.97      1.95 o 
   4   1   1     1220.28     1214.67     30.94 o 
   5   1   1      331.30      334.68      9.67 o 
   6   1   1        1.06        2.98      1.57 o 
   7   1   1       62.17       68.64      8.48 o 
   8   1   1        1.67        0.63      2.34 o 
   9   1   1        3.80        2.56      2.41 o 
  10   1   1        0.64        2.55      2.93 o 
  11   1   1       32.01       38.84      6.84 o 
  12   1   1       14.02       17.74      7.46 o 
 -12   2   1        2.58        0.06      3.50 o 
 -11   2   1       51.26       43.09      6.38 o 
 -10   2   1       44.57       39.21      7.83 o 
  -9   2   1      372.91      390.04     14.33 o 
  -8   2   1        2.57       -1.33      3.34 o 
  -7   2   1      194.10      195.10     16.06 o 
  -6   2   1       46.20       41.98      3.41 o 
  -5   2   1      510.88      581.87      9.55 o 
  -4   2   1     2657.00     2751.83     28.16 o 
  -2   2   1    15940.60    17671.81    148.37 o 
  -1   2   1        7.17        4.69      1.03 o 
   0   2   1     2004.43     2084.69     26.39 o 
   1   2   1     2132.33     2247.73     21.61 o 
   2   2   1     4205.29     4639.43     42.06 o 
   3   2   1       95.20      107.25      3.45 o 
   4   2   1      989.62      938.31     12.35 o 
   5   2   1     2048.25     2266.76     24.25 o 
   6   2   1      178.68      169.63      7.47 o 
   7   2   1        0.05       -0.65      1.62 o 
   8   2   1        0.51       -1.49      1.49 o 
   9   2   1       10.48        5.26      6.37 o 
  10   2   1      113.37      141.57     10.78 o 
  11   2   1        3.01        2.54      3.41 o 
  12   2   1       10.04       15.80      4.52 o 
 -12   3   1        2.20        0.34      3.18 o 
 -11   3   1        0.76       -2.03      2.98 o 
 -10   3   1       96.75      108.26      9.44 o 
  -9   3   1      180.44      200.75     10.27 o 
  -8   3   1       20.19       16.06      3.55 o 
  -7   3   1        0.56        1.19      2.05 o 
  -6   3   1       39.72       36.80      2.92 o 
  -5   3   1     1954.95     2145.04     24.45 o 
  -4   3   1      299.90      324.74      6.82 o 
  -3   3   1      763.14      764.53     20.30 o 
  -2   3   1      447.89      461.54      7.34 o 
  -1   3   1      646.73      657.77      7.42 o 
   0   3   1     7585.76     8371.05     72.43 o 
   1   3   1      323.48      317.55      5.89 o 
   2   3   1     4796.75     5078.63     60.18 o 
   3   3   1       78.77       77.31      6.49 o 
   4   3   1      149.66      177.70      4.75 o 
   5   3   1      514.59      512.69      8.90 o 
   6   3   1       93.44       83.12      6.32 o 
   7   3   1       31.65       26.32      4.01 o 
   8   3   1       63.44       69.25      7.23 o 
   9   3   1        8.72        8.38      3.65 o 
  10   3   1       17.94        9.97      3.81 o 
  11   3   1        4.18       -0.12      2.81 o 
  12   3   1       12.70       12.93      7.04 o 
 -12   4   1        4.53       10.70      4.56 o 
 -11   4   1        4.38        4.21      4.52 o 
 -10   4   1        2.13        0.38      3.20 o 
  -9   4   1       34.41       39.93      5.73 o 
  -8   4   1       36.52       42.13      5.31 o 
  -7   4   1        4.34        4.15      2.31 o 
  -6   4   1       13.11       17.36      3.01 o 
  -5   4   1      320.88      347.08      7.88 o 
  -4   4   1       47.57       55.80      6.95 o 
  -3   4   1      719.45      672.13     10.35 o 
  -2   4   1     3616.61     3933.85     32.44 o 
  -1   4   1      228.86      226.83      4.84 o 
   0   4   1     2419.94     2571.17     25.71 o 
   1   4   1     2621.02     2842.95     28.44 o 
   2   4   1     1168.36     1151.06     14.49 o 
   3   4   1     1272.02     1431.49     24.98 o 
   4   4   1        2.54        2.58      1.16 o 
   5   4   1        0.58        0.01      1.81 o 
   6   4   1       19.34       18.87      3.31 o 
   7   4   1       62.97       64.82      7.18 o 
   8   4   1        1.00        0.36      2.26 o 
   9   4   1        0.01        2.44      2.81 o 
  10   4   1       45.01       38.60      6.09 o 
  11   4   1        0.00       -0.22      3.10 o 
 -11   5   1        5.02        9.94      4.02 o 
 -10   5   1        8.51       10.03      4.04 o 
  -9   5   1        6.26        5.50      5.07 o 
  -8   5   1        1.95        2.43      3.66 o 
  -7   5   1      159.98      146.14     13.44 o 
  -6   5   1       92.09       89.56      4.62 o 
  -5   5   1      144.82      144.29      5.27 o 
  -4   5   1      164.35      193.33      5.78 o 
  -3   5   1      226.19      218.87      9.66 o 
  -2   5   1      362.53      338.70      5.94 o 
  -1   5   1       90.63       71.24      3.00 o 
   0   5   1      260.60      243.68     11.73 o 
   1   5   1      349.94      356.01      7.01 o 
   2   5   1       99.60       96.04      6.98 o 
   3   5   1      443.91      456.53      8.97 o 
   4   5   1        0.45        0.98      1.20 o 
   5   5   1        0.60       -0.56      1.12 o 
   6   5   1        2.07        3.12      1.90 o 
   7   5   1       11.18        5.93      7.83 o 
   8   5   1        2.08        4.83      2.79 o 
   9   5   1       22.23       24.08      5.63 o 
  10   5   1        5.86        5.07      3.17 o 
  11   5   1        1.04       -3.52      3.52 o 
 -11   6   1        1.49       -0.32      3.52 o 
 -10   6   1        4.09        6.32      3.78 o 
  -9   6   1        2.12        1.77      3.14 o 
  -8   6   1       54.82       45.41      6.58 o 
  -7   6   1      374.08      363.55      9.64 o 
  -6   6   1       56.99       53.92      4.11 o 
  -5   6   1      348.25      344.35      8.55 o 
  -4   6   1        3.43        2.28      2.16 o 
  -3   6   1      509.56      515.51     13.63 o 
  -1   6   1       40.08       43.25      3.36 o 
   0   6   1        3.41        2.74      1.11 o 
   1   6   1     2382.02     2460.91     27.10 o 
   2   6   1     1903.94     2008.50     26.93 o 
   3   6   1      198.60      185.38      7.18 o 
   4   6   1      208.45      208.04      8.97 o 
   5   6   1       13.47       12.97      2.24 o 
   6   6   1      283.37      290.84     24.91 o 
   7   6   1      320.17      368.57     18.84 o 
   8   6   1      159.86      160.44     10.42 o 
   9   6   1       46.99       42.88      6.35 o 
  10   6   1        6.55       10.23      3.82 o 
 -11   7   1       23.25       31.42      8.67 o 
 -10   7   1       11.52       23.73      7.55 o 
  -9   7   1       18.36       19.56      9.52 o 
  -8   7   1        1.10       -1.56      2.21 o 
  -7   7   1       10.23       11.82      2.71 o 
  -6   7   1       16.38       14.87      2.60 o 
  -5   7   1        4.24        4.74      1.86 o 
  -4   7   1        0.96        1.62      1.25 o 
  -3   7   1       13.41        8.48      1.58 o 
  -2   7   1       32.95       29.51      2.62 o 
  -1   7   1       37.55       41.35      2.95 o 
   0   7   1      129.45      137.11      4.56 o 
   1   7   1        1.28        2.11      1.44 o 
   2   7   1      323.87      308.95      8.99 o 
   3   7   1       22.37       22.83      2.69 o 
   4   7   1       82.95       81.35      8.88 o 
   5   7   1        7.17        7.30      1.86 o 
   6   7   1       49.20       47.89      8.27 o 
   7   7   1       12.05       12.30      3.62 o 
   8   7   1        3.43        2.34      3.00 o 
   9   7   1       24.11       25.38      5.24 o 
  10   7   1        8.26        6.70      8.44 o 
 -10   8   1        9.07       -3.71      3.71 o 
  -9   8   1        8.33        2.69      4.22 o 
  -8   8   1       11.86       15.20      5.38 o 
  -7   8   1        1.52        5.56      2.78 o 
  -6   8   1       30.50       26.93      4.36 o 
  -5   8   1      122.50      112.55      6.34 o 
  -4   8   1        4.04        3.44      1.93 o 
  -3   8   1        1.10        3.04      2.22 o 
  -2   8   1      504.82      555.74     20.39 o 
  -1   8   1       42.77       42.16      4.76 o 
   0   8   1      149.02      150.82     15.18 o 
   1   8   1       29.48       26.07      3.92 o 
   2   8   1      178.27      159.84      5.74 o 
   3   8   1       60.68       49.57      3.94 o 
   4   8   1      166.02      152.99      6.28 o 
   5   8   1       19.00       22.06      3.17 o 
   6   8   1       67.72       69.27      6.72 o 
   7   8   1       29.70       28.18      4.90 o 
   8   8   1       54.10       48.94      6.71 o 
   9   8   1        3.92        4.90      3.57 o 
 -10   9   1        9.28        1.39      5.42 o 
  -9   9   1       41.57       49.41      9.41 o 
  -8   9   1       20.99       23.40      7.51 o 
  -7   9   1        1.89        2.17      2.64 o 
  -6   9   1       14.06        5.63      8.23 o 
  -5   9   1        3.37        2.49      2.04 o 
  -4   9   1       43.11       38.36      5.82 o 
  -3   9   1       54.79       47.37      5.72 o 
  -2   9   1        1.19       -1.80      1.99 o 
  -1   9   1        1.61       -0.34      1.96 o 
   0   9   1       60.89       57.00      6.03 o 
   1   9   1       63.92       62.39      6.18 o 
   2   9   1        1.18        3.90      2.60 o 
   3   9   1      696.67      709.23     30.26 o 
   4   9   1       14.85       17.71      4.04 o 
   5   9   1       37.86       24.76      6.51 o 
   6   9   1        4.65        5.05      5.05 o 
   7   9   1        7.75       12.00      6.26 o 
   8   9   1        2.32        8.90      6.21 o 
   9   9   1       28.12       37.59     10.01 o 
  -9  10   1        5.75       17.31      3.88 o 
  -8  10   1        0.26       -1.21      3.48 o 
  -7  10   1       20.19       22.39      4.14 o 
  -6  10   1        0.03       -0.18      2.50 o 
  -5  10   1        0.14        3.80      2.47 o 
  -4  10   1       31.90       21.17      4.58 o 
  -3  10   1       32.63       37.01      5.47 o 
  -2  10   1        1.69        4.03      2.83 o 
  -1  10   1       14.91       19.29      4.28 o 
   0  10   1      158.24      153.29      9.55 o 
   1  10   1        1.14        0.55      2.60 o 
   2  10   1        1.98        0.89      2.68 o 
   3  10   1      248.25      245.36     25.65 o 
   4  10   1        0.32        4.51      2.89 o 
   5  10   1        0.22        5.89      5.52 o 
   6  10   1        6.80        8.20      5.28 o 
   7  10   1        3.02       10.71      5.28 o 
   8  10   1        0.26        2.50      5.33 o 
  -8  11   1       10.03       20.30      5.28 o 
  -7  11   1        7.00        5.66      3.48 o 
  -6  11   1        5.61        4.81      4.40 o 
  -5  11   1       16.47       16.32      4.81 o 
  -4  11   1        3.93       -0.20      3.68 o 
  -3  11   1       18.04       19.61      4.70 o 
  -2  11   1        5.11        3.31      3.29 o 
  -1  11   1        0.54        2.21      6.05 o 
   0  11   1        4.28        6.29      3.53 o 
   1  11   1       22.73       18.48      4.67 o 
   2  11   1       12.78        6.15      3.43 o 
   3  11   1        4.40        7.39      3.55 o 
   4  11   1       53.20       42.91      8.55 o 
   5  11   1       85.11      104.00     13.44 o 
   6  11   1        5.88        2.18      5.28 o 
   7  11   1        0.98        2.55      5.14 o 
  -7  12   1        1.58       -2.45      3.73 o 
  -6  12   1        6.53       10.93      4.77 o 
  -5  12   1        0.18       -3.25      3.32 o 
  -4  12   1       14.60        8.66      4.43 o 
  -3  12   1        2.11        2.61      4.03 o 
  -2  12   1        1.88       -1.28      3.34 o 
  -1  12   1        2.70        4.78      3.79 o 
   0  12   1        0.02        0.76      3.21 o 
   1  12   1        1.46        3.48      5.54 o 
   2  12   1        0.01        5.02      3.42 o 
   3  12   1        0.01        2.44      3.55 o 
   4  12   1      289.80      328.85     15.80 o 
   5  12   1        1.74        6.53      5.65 o 
   6  12   1        7.75       17.70      7.83 o 
  -5  13   1        1.91        3.97      4.31 o 
  -4  13   1       39.85       49.62      7.66 o 
  -3  13   1        0.04        1.36      4.01 o 
  -2  13   1        3.22        3.06      3.82 o 
  -1  13   1        0.07        0.36      3.44 o 
   0  13   1        0.00        0.02      3.55 o 
   1  13   1        6.28        4.89      3.87 o 
   2  13   1        6.92        0.38      6.35 o 
   3  13   1        6.89        6.65      3.86 o 
   4  13   1       29.63       39.32      6.50 o 
  -3  14   1        2.01        5.70      4.00 o 
  -2  14   1        0.31        2.76      4.13 o 
  -1  14   1       15.32       18.04      5.25 o 
   0  14   1        2.66        0.82      5.19 o 
   1  14   1        2.57        8.77      4.22 o 
   2  14   1        1.37       -3.28      3.28 o 
  -2 -14   2       17.01       18.08      5.01 o 
  -1 -14   2        6.67       -2.19      3.89 o 
   0 -14   2        0.72        1.66      3.90 o 
   1 -14   2        6.04        3.06      8.25 o 
   2 -14   2        0.03        3.09      4.28 o 
   3 -14   2        0.61       -3.23      3.23 o 
   4 -14   2        6.32        1.27      6.56 o 
  -5 -13   2        0.31        3.48      5.70 o 
  -4 -13   2        2.18        1.11      3.74 o 
  -3 -13   2        0.34        4.92      3.79 o 
  -2 -13   2        6.26       14.83      4.72 o 
  -1 -13   2        2.02       -1.94      4.45 o 
   0 -13   2        7.43        4.27      3.91 o 
   1 -13   2        1.07       -3.65      8.53 o 
   2 -13   2        1.03       -1.87      3.27 o 
   3 -13   2        1.19       -2.36      3.44 o 
   4 -13   2        0.75       -0.69      3.46 o 
   5 -13   2        2.76        3.01      5.52 o 
   6 -13   2        0.06       -3.04      3.68 o 
  -6 -12   2       32.46       44.91     10.57 o 
  -5 -12   2        0.03        3.15      5.84 o 
  -4 -12   2       19.39       23.32      5.77 o 
  -3 -12   2        2.17        0.17      3.52 o 
  -2 -12   2        3.83        3.17      3.81 o 
  -1 -12   2       83.32       70.88      8.29 o 
   0 -12   2      214.60      239.37     12.42 o 
   1 -12   2       44.18       48.66      6.94 o 
   2 -12   2        0.45       -0.20      3.15 o 
   3 -12   2        1.42        1.61      3.19 o 
   4 -12   2       19.82        9.44      4.14 o 
   5 -12   2       16.91       18.34      7.30 o 
   6 -12   2        1.01       -3.20      3.43 o 
   7 -12   2        1.61        1.89      3.02 o 
  -7 -11   2        3.65        3.52      5.79 o 
  -6 -11   2        0.53        1.71      5.19 o 
  -5 -11   2        0.20        2.86      3.56 o 
  -4 -11   2        2.67       -0.29      2.98 o 
  -3 -11   2        3.92        0.08      4.70 o 
  -2 -11   2        0.90       -2.12      2.96 o 
  -1 -11   2       51.91       64.20      7.35 o 
   0 -11   2        0.27       -2.65      2.65 o 
   1 -11   2        2.68       -1.66      4.98 o 
   2 -11   2       18.29       25.03      6.88 o 
   3 -11   2        1.82        6.99      3.66 o 
   4 -11   2        4.23        0.06      2.90 o 
   5 -11   2       15.30       12.46      6.49 o 
   6 -11   2       14.59       12.75      3.60 o 
   7 -11   2        0.67       -2.79      2.79 o 
   8 -11   2       17.91       23.50      5.98 o 
  -8 -10   2        0.09        3.94      5.93 o 
  -7 -10   2        1.26        2.41      5.52 o 
  -6 -10   2       44.43       28.18      7.93 o 
  -5 -10   2        0.17        1.07      3.11 o 
  -4 -10   2       27.36       39.14      5.74 o 
  -3 -10   2        4.81        2.53      3.05 o 
  -2 -10   2       19.99       21.46      5.01 o 
  -1 -10   2       21.03       14.69      4.10 o 
   0 -10   2      378.95      422.57     14.52 o 
   1 -10   2      234.67      244.17     11.63 o 
   2 -10   2        4.74        8.49      3.28 o 
   3 -10   2       39.32       35.37      5.32 o 
   4 -10   2       56.70       67.33      7.18 o 
   5 -10   2       44.75       45.38      5.11 o 
   6 -10   2       20.55       25.12      4.02 o 
   7 -10   2       12.74       15.00      3.63 o 
   8 -10   2        0.47       -1.71      3.85 o 
   9 -10   2       28.37       26.97      8.16 o 
  -9  -9   2        0.00       -5.05      5.89 o 
  -8  -9   2       18.01       30.77      9.27 o 
  -7  -9   2        4.34        4.68      5.24 o 
  -6  -9   2       35.10       33.18      8.53 o 
  -5  -9   2       31.34       38.70      7.46 o 
  -4  -9   2      169.11      156.46     17.82 o 
  -3  -9   2       17.33       15.13      3.68 o 
  -2  -9   2       11.31       11.64      3.35 o 
  -1  -9   2       30.55       33.29      4.82 o 
   0  -9   2        4.81        4.40      2.62 o 
   1  -9   2      444.69      415.02     13.53 o 
   2  -9   2       60.75       51.14     10.59 o 
   3  -9   2       61.84       45.13      5.45 o 
   4  -9   2       15.07       16.59      2.88 o 
   5  -9   2        8.53        8.75      2.64 o 
   6  -9   2       89.56      101.47      6.99 o 
   7  -9   2       18.75       23.73      4.68 o 
   8  -9   2        1.03       -3.38      3.38 o 
   9  -9   2        9.25       11.63      5.52 o 
  10  -9   2        0.74       -3.75      3.75 o 
 -10  -8   2        1.44        1.90      4.87 o 
  -9  -8   2        0.01        2.97      5.56 o 
  -8  -8   2       10.46        7.97      5.52 o 
  -7  -8   2        5.04       10.43      6.30 o 
  -6  -8   2       37.13       37.77      8.20 o 
  -5  -8   2      145.17      143.00      8.30 o 
  -4  -8   2      225.13      249.59     10.31 o 
  -3  -8   2      388.10      394.21     12.82 o 
  -2  -8   2       92.32       82.56      8.60 o 
  -1  -8   2       38.91       42.41      5.03 o 
   0  -8   2       40.46       41.31      4.90 o 
   1  -8   2       23.00       14.06      3.02 o 
   2  -8   2      256.60      256.80     13.49 o 
   3  -8   2        3.37        1.60      1.66 o 
   4  -8   2       48.14       46.85      4.87 o 
   5  -8   2        4.45        2.65      1.96 o 
   6  -8   2      106.56      108.82      8.25 o 
   7  -8   2        4.91        5.93      2.87 o 
   8  -8   2        7.95        6.26      4.96 o 
   9  -8   2        1.64        7.28      4.91 o 
  10  -8   2        0.64       -4.03      4.03 o 
 -10  -7   2        7.06        6.35      5.86 o 
  -9  -7   2        0.31        3.91      3.01 o 
  -8  -7   2        0.64        3.32      2.83 o 
  -7  -7   2       66.02       57.43      6.29 o 
  -6  -7   2       13.21       13.66      5.07 o 
  -5  -7   2      271.55      258.09     16.38 o 
  -4  -7   2      309.79      318.94     10.50 o 
  -3  -7   2        1.45        1.17      1.45 o 
  -2  -7   2       42.04       37.66      3.99 o 
  -1  -7   2       30.16       26.79      6.65 o 
   0  -7   2       10.55       17.82      3.36 o 
   1  -7   2      182.18      158.27      8.18 o 
   2  -7   2     1109.67     1204.59     32.03 o 
   3  -7   2        1.89        1.20      1.23 o 
   4  -7   2       69.80       68.01      5.65 o 
   5  -7   2      136.74      130.60      7.42 o 
   6  -7   2       84.63       86.02      6.86 o 
   7  -7   2       62.14       65.72      9.78 o 
   8  -7   2       54.71       53.67      9.55 o 
   9  -7   2        7.36       13.16      5.65 o 
  10  -7   2       13.86       15.20      6.81 o 
  11  -7   2        4.63        0.32      5.79 o 
 -11  -6   2        7.73        6.03      3.73 o 
 -10  -6   2        1.66        2.07      3.27 o 
  -9  -6   2       14.69       14.29      4.20 o 
  -8  -6   2      190.22      188.48      9.89 o 
  -7  -6   2      212.29      223.51      9.97 o 
  -6  -6   2        9.41        8.12      3.48 o 
  -5  -6   2        0.35       -0.49      1.27 o 
  -4  -6   2      155.26      150.75      5.44 o 
  -3  -6   2       24.95       17.90      2.29 o 
  -2  -6   2      914.34      913.80     21.34 o 
  -1  -6   2      187.79      219.61     12.05 o 
   0  -6   2       11.88        8.94      3.22 o 
   1  -6   2      503.49      418.25     11.11 o 
   2  -6   2       90.03       66.24      2.55 o 
   3  -6   2       81.38       70.11      3.09 o 
   4  -6   2       17.16       15.93      2.14 o 
   5  -6   2       33.96       35.71      3.38 o 
   6  -6   2      246.75      238.46      7.37 o 
   7  -6   2       16.70       23.49      4.87 o 
   8  -6   2       19.30       20.78      4.20 o 
   9  -6   2       29.48       30.11      5.36 o 
  10  -6   2        2.54       -0.46      4.73 o 
  11  -6   2       18.78       22.29      5.28 o 
 -11  -5   2       10.60       17.35      4.47 o 
 -10  -5   2        1.01        7.98      3.11 o 
  -9  -5   2        2.38       -0.57      2.49 o 
  -8  -5   2       26.95       23.93      8.44 o 
  -7  -5   2       25.86       30.62      4.49 o 
  -6  -5   2        5.51        4.12      3.38 o 
  -5  -5   2        1.46        0.42      2.94 o 
  -4  -5   2      675.13      657.63     15.02 o 
  -3  -5   2      111.98       97.57      3.96 o 
  -2  -5   2      199.74      233.54      5.51 o 
  -1  -5   2       31.72       29.55      1.78 o 
   0  -5   2     1714.72     1725.00     25.41 o 
   1  -5   2      125.42      116.78      5.21 o 
   2  -5   2      191.45      157.19      7.35 o 
   3  -5   2     2480.04     2916.90     30.43 o 
   4  -5   2      423.81      442.90     10.24 o 
   5  -5   2        6.09        5.08      1.77 o 
   6  -5   2      132.19      134.25      5.32 o 
   7  -5   2      202.92      228.02      9.60 o 
   8  -5   2      257.23      246.44     10.69 o 
   9  -5   2       21.88       21.77      4.64 o 
  10  -5   2       31.54       37.09      7.32 o 
  11  -5   2        2.38        2.42      3.43 o 
 -11  -4   2        5.73       12.72      4.12 o 
 -10  -4   2       87.31       86.83      8.65 o 
  -9  -4   2       57.87       72.50      7.46 o 
  -8  -4   2      424.51      495.79     15.77 o 
  -7  -4   2      480.26      496.51     14.58 o 
  -6  -4   2      316.19      326.81     10.77 o 
  -5  -4   2       91.56       93.82      4.04 o 
  -4  -4   2      131.32      110.66      5.42 o 
  -3  -4   2      399.80      387.50     18.75 o 
  -2  -4   2       74.42       81.78      3.13 o 
  -1  -4   2     4990.05     5394.81     49.02 o 
   0  -4   2     4436.71     5137.16     59.17 o 
   1  -4   2      232.22      221.29      7.86 o 
   2  -4   2      581.03      558.22      8.38 o 
   3  -4   2     3304.23     3687.44     36.34 o 
   4  -4   2      271.17      321.21      9.87 o 
   5  -4   2       32.53       25.59      2.59 o 
   6  -4   2       40.68       48.43      4.57 o 
   7  -4   2       63.23       57.45      5.84 o 
   8  -4   2      251.87      281.03     11.40 o 
   9  -4   2       16.87        7.97      3.60 o 
  10  -4   2       98.05       97.64     13.32 o 
  11  -4   2        0.39        0.70      3.24 o 
  12  -4   2       17.71       16.72      4.64 o 
 -12  -3   2       15.39       14.48      4.54 o 
 -11  -3   2        1.12        3.63      3.52 o 
 -10  -3   2       19.37       24.99      5.07 o 
  -9  -3   2       33.00       26.48      6.42 o 
  -8  -3   2      372.17      375.52     13.21 o 
  -7  -3   2       13.12        8.42      2.54 o 
  -6  -3   2       15.32       15.67      3.85 o 
  -5  -3   2      687.07      689.54     11.01 o 
  -4  -3   2      375.44      429.31      7.86 o 
  -3  -3   2      173.48      170.61      4.48 o 
  -2  -3   2       46.45       36.01      2.16 o 
  -1  -3   2      467.64      454.76      6.67 o 
   0  -3   2    15563.40    15931.90    165.82 o 
   1  -3   2      352.84      329.82      4.59 o 
   2  -3   2     2008.76     2032.31     20.98 o 
   3  -3   2        1.09        0.45      0.73 o 
   4  -3   2     6549.95     7128.52     92.83 o 
   5  -3   2       72.00       93.62      3.85 o 
   6  -3   2       39.07       34.86      2.81 o 
   7  -3   2       10.63        8.16      2.72 o 
   8  -3   2      245.48      267.32     12.00 o 
   9  -3   2       21.05       19.81      4.20 o 
  10  -3   2        3.43        2.44      6.16 o 
  11  -3   2       19.79       23.73      6.35 o 
  12  -3   2        0.34       -0.83      6.53 o 
 -12  -2   2        9.59       14.59      4.63 o 
 -11  -2   2        0.00       -3.52      3.52 o 
 -10  -2   2        1.32        9.99      4.38 o 
  -9  -2   2      381.17      407.71     14.57 o 
  -8  -2   2      369.30      376.05     12.98 o 
  -7  -2   2        5.62        8.56      2.53 o 
  -6  -2   2        8.28        8.82      2.24 o 
  -5  -2   2      292.56      256.76     16.24 o 
  -4  -2   2     1144.08     1197.27     18.08 o 
  -3  -2   2      332.90      361.80      6.36 o 
  -2  -2   2     1310.72     1309.86     17.61 o 
  -1  -2   2      825.64      900.47     15.94 o 
   0  -2   2    36593.00    37576.88    314.63 o 
   1  -2   2      790.61      866.40      9.92 o 
   2  -2   2      143.16      134.10      3.33 o 
   3  -2   2     1168.11     1239.32     14.61 o 
   4  -2   2     3098.57     3369.70     48.71 o 
   5  -2   2     1058.20     1144.82     17.82 o 
   6  -2   2       32.67       34.53      2.41 o 
   7  -2   2      336.19      294.14     15.18 o 
   8  -2   2       46.92       44.10      5.16 o 
   9  -2   2      138.86      147.00      9.92 o 
  10  -2   2       62.61       61.33      7.45 o 
  11  -2   2       37.16       36.38     10.01 o 
  12  -2   2        6.10        9.02      4.07 o 
 -12  -1   2        2.45        1.95      3.69 o 
 -11  -1   2       66.54       73.94      8.16 o 
 -10  -1   2        1.68        8.90      3.34 o 
  -9  -1   2        8.42        9.83      3.48 o 
  -8  -1   2      841.35      838.75     20.17 o 
  -7  -1   2        0.00        3.39      1.85 o 
  -6  -1   2        7.36        2.97      2.22 o 
  -5  -1   2       35.48       33.75      2.01 o 
  -4  -1   2      462.23      481.51     22.71 o 
  -3  -1   2       12.19        9.72      1.58 o 
  -2  -1   2      411.14      444.45      7.69 o 
  -1  -1   2     3913.85     4274.26     37.81 o 
   0  -1   2      797.01      947.09      9.91 o 
   1  -1   2     4482.42     5046.61     44.31 o 
   2  -1   2     1421.54     1481.28     15.67 o 
   3  -1   2      174.84      167.66      3.87 o 
   4  -1   2       77.59       56.43      3.78 o 
   5  -1   2     2748.58     3090.66     50.01 o 
   6  -1   2       56.56       64.46      5.39 o 
   7  -1   2       23.04       19.25      3.37 o 
   8  -1   2       36.59       33.77      4.64 o 
   9  -1   2        2.33        3.93      2.74 o 
  10  -1   2        2.02        3.87      3.29 o 
  11  -1   2        2.41        3.81      3.00 o 
  12  -1   2        6.05        5.80      3.73 o 
 -12   0   2        9.58       15.20      4.41 o 
 -11   0   2        0.73        1.33      2.61 o 
 -10   0   2        5.86        5.62      3.34 o 
  -9   0   2      284.51      312.79     12.75 o 
  -8   0   2       30.00       21.97      3.70 o 
  -7   0   2      182.52      156.97      7.78 o 
  -6   0   2       65.92       63.88      2.64 o 
  -5   0   2       92.74       98.55      3.20 o 
  -4   0   2      216.49      198.98      4.46 o 
  -3   0   2     1631.65     1767.39     21.02 o 
  -2   0   2    27716.98    30081.36    302.80 o 
  -1   0   2      230.02      228.94      3.61 o 
   0   0   2      759.14      816.21     15.71 o 
   1   0   2     6343.14     6816.65     58.65 o 
   2   0   2      385.74      353.14      5.44 o 
   3   0   2       42.06       40.88      2.25 o 
   4   0   2      445.33      463.05     12.07 o 
   5   0   2     1350.23     1511.60     24.43 o 
   6   0   2       22.77       14.67      2.88 o 
   7   0   2        3.87        3.81      1.94 o 
   8   0   2       21.12       25.27      4.19 o 
   9   0   2       43.76       41.84      5.66 o 
  10   0   2       35.60       37.73      5.88 o 
  11   0   2       25.42       21.10      4.62 o 
  12   0   2       38.29       45.70      8.71 o 
 -12   1   2        1.69        3.44      3.69 o 
 -11   1   2        5.32        6.71      3.50 o 
 -10   1   2       25.34       28.06      5.29 o 
  -9   1   2       43.09       38.39      5.52 o 
  -8   1   2      304.04      273.45     10.89 o 
  -7   1   2        8.05        1.75      1.92 o 
  -6   1   2        0.54       -0.08      0.82 o 
  -5   1   2      864.68      926.02     12.76 o 
  -4   1   2      283.27      322.74      9.25 o 
  -3   1   2     1526.55     1532.79     18.96 o 
  -2   1   2       49.30       45.36      2.07 o 
  -1   1   2     1088.97     1163.46     12.01 o 
   0   1   2      554.80      558.61      8.67 o 
   1   1   2     5561.53     5942.71     53.76 o 
   2   1   2      454.32      393.99      6.09 o 
   3   1   2      848.76      852.82      9.59 o 
   4   1   2     1549.53     1791.67     19.55 o 
   6   1   2      378.24      422.19     12.19 o 
   7   1   2      108.48      120.20      7.80 o 
   8   1   2       39.51       35.74      4.76 o 
   9   1   2        0.89        2.75      2.63 o 
  10   1   2        0.73        2.18      2.76 o 
  11   1   2        2.40        1.93      5.10 o 
  12   1   2        2.48        5.59      3.57 o 
 -12   2   2       13.22       15.41      4.88 o 
 -11   2   2        4.80        7.45      3.56 o 
 -10   2   2        0.78       -1.54      3.08 o 
  -9   2   2       51.20       40.08      5.75 o 
  -8   2   2       45.48       47.24      5.45 o 
  -7   2   2        1.40       -1.65      1.65 o 
  -6   2   2        5.23        3.95      1.26 o 
  -4   2   2      324.30      369.74     16.50 o 
  -3   2   2     2158.54     2229.10     23.11 o 
  -2   2   2    15244.32    16613.27    139.98 o 
  -1   2   2    20315.97    22278.54    159.72 o 
   0   2   2     1937.49     2203.67     21.27 o 
   1   2   2       63.59       58.38      6.19 o 
   2   2   2     1236.94     1286.18     14.60 o 
   3   2   2     1288.32     1376.40     16.04 o 
   4   2   2     1906.45     2215.91     46.09 o 
   5   2   2      434.92      484.69     19.35 o 
   6   2   2     1261.15     1407.28     25.23 o 
   7   2   2        0.37        0.34      1.62 o 
   8   2   2       10.11       10.00      2.88 o 
   9   2   2        0.75       -3.30      3.75 o 
  10   2   2        0.82        0.32      6.07 o 
  11   2   2        2.79        2.69      2.92 o 
  12   2   2       14.17       16.58      6.79 o 
 -12   3   2        0.35        4.45      3.79 o 
 -11   3   2        1.05        2.06      3.48 o 
 -10   3   2       12.82       12.07      4.09 o 
  -9   3   2       74.31       73.09      7.62 o 
  -8   3   2        0.01        0.07      2.18 o 
  -7   3   2       17.91       18.51      3.65 o 
  -6   3   2      104.73      100.78      5.96 o 
  -5   3   2       80.66       63.32      3.49 o 
  -3   3   2      218.13      201.86      6.40 o 
  -2   3   2      396.75      362.56      7.90 o 
  -1   3   2      776.75      758.20     18.63 o 
   0   3   2      315.31      281.03      5.17 o 
   1   3   2        3.06        2.55      0.86 o 
   2   3   2        3.85        6.61      1.51 o 
   3   3   2     1215.46     1119.36     14.41 o 
   4   3   2     1889.04     1992.14     27.30 o 
   5   3   2       29.54       37.78      6.84 o 
   6   3   2       14.68        9.35      2.34 o 
   7   3   2      394.55      419.74     17.15 o 
   8   3   2        3.76        1.03      2.56 o 
   9   3   2        0.08        0.56      2.41 o 
  10   3   2        1.52        2.37      5.56 o 
  11   3   2        0.90        2.14      3.08 o 
 -12   4   2       21.26       33.85      5.95 o 
 -11   4   2        0.82       -0.87      2.89 o 
 -10   4   2        1.71       -0.37      3.06 o 
  -9   4   2       17.88       18.53      4.37 o 
  -8   4   2      137.13      131.09      8.72 o 
  -7   4   2        0.11        1.72      2.18 o 
  -6   4   2       33.27       27.63      2.95 o 
  -5   4   2      716.07      763.79     12.61 o 
  -4   4   2     1293.24     1304.60     17.20 o 
  -3   4   2      621.59      631.19     10.23 o 
  -2   4   2     3100.91     3303.40     35.59 o 
  -1   4   2        0.90        2.45      1.44 o 
   0   4   2       35.51       31.47      3.59 o 
   1   4   2      679.77      693.13     10.16 o 
   2   4   2      136.88      133.75      4.25 o 
   3   4   2      666.52      705.78     11.17 o 
   4   4   2      544.69      556.31      9.98 o 
   5   4   2       16.83       16.23      2.10 o 
   6   4   2       16.15        9.95      4.01 o 
   7   4   2      365.61      308.85     13.81 o 
   8   4   2       75.03       75.06      7.72 o 
   9   4   2        3.07        1.81      2.68 o 
  10   4   2       10.94        4.44      3.13 o 
  11   4   2        0.24       -3.08      3.08 o 
 -11   5   2        4.80        7.36      3.71 o 
 -10   5   2        5.23        5.16      3.69 o 
  -9   5   2        4.37        5.86      3.28 o 
  -8   5   2      191.35      195.51      9.68 o 
  -7   5   2        5.68       10.73      2.29 o 
  -6   5   2       37.43       32.25      3.24 o 
  -5   5   2      375.33      373.30      8.68 o 
  -4   5   2      686.58      674.96     11.68 o 
  -3   5   2        0.92        4.18      1.45 o 
  -2   5   2      611.74      575.05      8.33 o 
  -1   5   2      153.19      149.13      6.03 o 
   0   5   2      225.08      197.86     10.29 o 
   1   5   2       18.88       22.87      2.46 o 
   2   5   2     1101.11     1121.57     15.31 o 
   3   5   2      167.19      135.56      4.84 o 
   4   5   2      190.54      198.54      6.01 o 
   5   5   2        0.58        0.38      1.26 o 
   6   5   2       12.85       16.78      3.80 o 
   7   5   2        0.47        0.24      1.78 o 
   8   5   2       45.11       49.71      7.42 o 
   9   5   2       28.41       31.95      5.59 o 
  10   5   2        3.99        2.48      3.13 o 
  11   5   2        0.00       -1.89      2.90 o 
 -11   6   2        0.19        0.90      3.44 o 
 -10   6   2        4.30        3.27      3.68 o 
  -9   6   2        0.70        3.13      4.17 o 
  -8   6   2        0.03        2.32      2.75 o 
  -7   6   2      131.24      128.05      7.46 o 
  -6   6   2        0.16        2.35      3.01 o 
  -5   6   2        6.51        3.40      1.66 o 
  -4   6   2      633.33      609.59     11.39 o 
  -3   6   2      198.98      183.16     14.30 o 
  -2   6   2       55.71       57.56      3.87 o 
  -1   6   2      396.07      361.15      7.62 o 
   0   6   2       26.69       36.23      2.90 o 
   1   6   2       45.96       48.28      3.41 o 
   2   6   2       31.73       27.09      3.04 o 
   3   6   2      136.83      128.23      5.05 o 
   4   6   2       37.16       32.74      3.12 o 
   5   6   2      247.27      237.78     15.36 o 
   6   6   2      163.11      162.02     11.61 o 
   7   6   2       35.75       33.45      4.88 o 
   8   6   2      184.88      180.15     10.41 o 
   9   6   2       63.84       62.70      7.53 o 
  10   6   2        5.49        5.31      3.65 o 
 -11   7   2       15.17       15.02      6.81 o 
 -10   7   2       15.02       29.86      5.57 o 
  -9   7   2       24.21       20.24      5.21 o 
  -8   7   2       67.29       65.45      6.80 o 
  -7   7   2       38.39       42.62      4.24 o 
  -6   7   2        1.10        0.05      1.97 o 
  -5   7   2       21.65       18.88      3.38 o 
  -4   7   2        7.43        7.09      1.95 o 
  -3   7   2       50.59       44.21      3.03 o 
  -2   7   2      124.47      120.23      9.36 o 
  -1   7   2        0.05        0.33      1.18 o 
   0   7   2      653.95      714.24     12.05 o 
   1   7   2       46.79       50.61      3.67 o 
   2   7   2      460.19      450.15      9.68 o 
   3   7   2       96.25       79.19      4.74 o 
   4   7   2       43.68       42.58      5.05 o 
   5   7   2      191.10      196.45      6.90 o 
   6   7   2        8.37        7.07      2.53 o 
   7   7   2        1.13       -2.23      2.33 o 
   8   7   2       10.16       13.57      3.99 o 
   9   7   2        0.00       -0.33      3.01 o 
  10   7   2        0.06       -3.29      3.45 o 
 -10   8   2        2.85       -1.44      5.19 o 
  -9   8   2        9.44       11.68      6.16 o 
  -8   8   2       84.61      101.31     12.88 o 
  -7   8   2        0.48        2.87      2.83 o 
  -6   8   2        5.46        3.24      2.60 o 
  -5   8   2        6.34        2.73      2.07 o 
  -4   8   2       11.26       15.90      2.79 o 
  -3   8   2       28.84       21.11      4.61 o 
  -2   8   2      130.01      104.35      6.93 o 
  -1   8   2      364.00      387.97     12.12 o 
   0   8   2       40.49       38.52      5.47 o 
   1   8   2        0.15        0.44      1.52 o 
   2   8   2      119.80      119.14      5.43 o 
   3   8   2       53.82       49.55      4.03 o 
   4   8   2      468.29      483.42     11.19 o 
   5   8   2       25.61       26.27      5.58 o 
   6   8   2       96.43       86.90      7.46 o 
   7   8   2        0.78        1.54      2.51 o 
   8   8   2        0.09        0.32      2.81 o 
   9   8   2       41.87       42.90      7.88 o 
 -10   9   2       13.00       19.74      7.14 o 
  -9   9   2        5.99        4.68      4.77 o 
  -8   9   2       13.52        6.40      5.19 o 
  -7   9   2        1.23        4.74      3.66 o 
  -6   9   2       61.63       60.68      5.47 o 
  -5   9   2        3.46        2.38      5.82 o 
  -4   9   2       25.59       31.70      4.92 o 
  -3   9   2       20.08       12.50      3.53 o 
  -2   9   2       49.01       48.95      5.65 o 
  -1   9   2       80.50       91.61      7.25 o 
   0   9   2      165.49      185.64      9.01 o 
   1   9   2        0.05        0.88      4.06 o 
   2   9   2       55.28       69.69      8.37 o 
   3   9   2      436.40      483.45     14.76 o 
   4   9   2        6.76        9.27      3.26 o 
   5   9   2        0.65        0.70      4.54 o 
   6   9   2        5.87       11.86      6.12 o 
   7   9   2        9.27        8.76      5.89 o 
   8   9   2       16.37       10.52      6.58 o 
   9   9   2        4.48        2.92      5.28 o 
  -9  10   2       32.91       52.05      7.46 o 
  -8  10   2        5.39       -1.07      3.48 o 
  -7  10   2        8.03        6.76      3.14 o 
  -6  10   2        4.80        1.10      2.73 o 
  -5  10   2        3.21        5.16      3.52 o 
  -4  10   2       46.15       42.07      8.67 o 
  -3  10   2       12.15        9.83      4.08 o 
  -2  10   2       17.90       11.63      4.29 o 
  -1  10   2        1.03        4.48      3.04 o 
   0  10   2        2.87        2.33      3.11 o 
   1  10   2       27.49       25.50      4.72 o 
   2  10   2        9.42       10.36      7.51 o 
   3  10   2       30.41       28.68      4.97 o 
   4  10   2        0.39        0.90      2.97 o 
   5  10   2      155.14      137.28     14.51 o 
   6  10   2        0.07       -0.60      3.94 o 
   7  10   2        0.55        3.01      5.14 o 
   8  10   2        3.44        5.33      5.89 o 
  -8  11   2        3.36        2.22      4.08 o 
  -7  11   2        0.01        1.49      2.95 o 
  -6  11   2        1.01        1.66      3.54 o 
  -5  11   2      131.29      139.87     10.34 o 
  -4  11   2        0.78       -3.06      3.06 o 
  -3  11   2       15.01       13.99      4.54 o 
  -2  11   2       13.89       15.47      4.44 o 
  -1  11   2        1.58        1.12      2.91 o 
   0  11   2        0.98        4.15      7.30 o 
   1  11   2      116.86      145.11      9.88 o 
   2  11   2        1.77        2.89      2.94 o 
   3  11   2       54.54       69.73      7.49 o 
   4  11   2        3.80        4.20      3.99 o 
   5  11   2        0.44       -0.74      5.24 o 
   6  11   2        5.56        7.09      6.63 o 
   7  11   2        0.12        1.11      5.61 o 
  -7  12   2        0.00        4.00      4.40 o 
  -6  12   2        0.93       -1.08      3.54 o 
  -5  12   2        0.28       -2.77      3.07 o 
  -4  12   2       35.11       47.06      7.11 o 
  -3  12   2        6.40        6.47      3.86 o 
  -2  12   2        0.12        1.09      3.15 o 
  -1  12   2        4.83        5.40      3.83 o 
   0  12   2       47.40       49.46      6.78 o 
   1  12   2        4.98        0.54      3.04 o 
   2  12   2       15.00       10.23      4.31 o 
   3  12   2       79.38       79.99      8.47 o 
   4  12   2       24.64       22.70      5.17 o 
   5  12   2       79.25       98.63     14.09 o 
  -5  13   2       62.68       61.14     12.26 o 
  -4  13   2        6.43        2.62      4.27 o 
  -3  13   2        2.50       -0.19      3.89 o 
  -2  13   2        6.60        1.54      3.56 o 
  -1  13   2        0.92       -2.70      3.19 o 
   0  13   2        6.32        9.70     11.38 o 
   1  13   2        0.36       -3.01      3.01 o 
   2  13   2        0.51        2.87      3.21 o 
   3  13   2       14.27       20.27      4.91 o 
   4  13   2        5.24       10.27      7.23 o 
  -2  14   2        0.01       -0.25      6.91 o 
  -1  14   2        0.23        2.10      3.64 o 
   0  14   2       13.21       11.99      4.88 o 
   1  14   2        7.23        4.63      6.67 o 
  -2 -14   3        0.79        5.70      3.93 o 
  -1 -14   3        0.23        3.39      4.00 o 
   0 -14   3        1.24        1.47      4.10 o 
   1 -14   3        9.46        9.64      4.66 o 
   2 -14   3        2.67        0.11      3.60 o 
   3 -14   3        0.01        4.31      4.23 o 
  -5 -13   3        0.19        2.73      5.14 o 
  -4 -13   3        0.82       -1.01      3.73 o 
  -3 -13   3        1.83       -1.37      3.37 o 
  -2 -13   3        0.36       -2.25      3.30 o 
  -1 -13   3        6.37       14.56      6.88 o 
   0 -13   3        9.06       18.56      5.03 o 
   1 -13   3        5.01        1.90      3.89 o 
   2 -13   3        4.20       12.14      4.45 o 
   3 -13   3        1.53        3.70      5.31 o 
   4 -13   3        7.57        8.88      5.05 o 
   5 -13   3        4.97       -0.33      3.85 o 
   6 -13   3       22.01       25.53      6.04 o 
  -6 -12   3        0.49       -2.27      5.33 o 
  -5 -12   3        1.37        1.90      5.56 o 
  -4 -12   3        3.55        5.57      5.61 o 
  -3 -12   3        4.78        5.38      3.62 o 
  -2 -12   3        2.75       -2.91      3.01 o 
  -1 -12   3        5.21        3.60      3.61 o 
   0 -12   3        8.59        6.17      3.77 o 
   1 -12   3       38.02       30.89      5.99 o 
   2 -12   3        6.66       11.82      4.17 o 
   3 -12   3       18.74       25.52      6.88 o 
   4 -12   3        2.61        4.41      3.69 o 
   5 -12   3       19.85       28.08      5.53 o 
   6 -12   3        0.75       -0.62      4.40 o 
   7 -12   3        5.10        8.43      4.31 o 
  -7 -11   3        0.91        5.84      6.53 o 
  -6 -11   3        0.01        2.09      5.14 o 
  -5 -11   3        4.67        7.37      4.23 o 
  -4 -11   3        0.34        0.75      5.63 o 
  -3 -11   3       47.31       36.98      6.00 o 
  -2 -11   3       27.75       30.47      5.46 o 
  -1 -11   3        0.56       -0.76      2.80 o 
   0 -11   3       14.87       14.70      7.30 o 
   1 -11   3       14.83       17.77      4.54 o 
   2 -11   3        3.21        1.66      3.25 o 
   3 -11   3        0.04       -2.47      2.47 o 
   4 -11   3        9.77       13.31      7.39 o 
   5 -11   3       97.16      130.65     10.58 o 
   6 -11   3       34.65       37.27      5.04 o 
   7 -11   3        4.94        7.62      3.64 o 
   8 -11   3        5.00        4.91      4.45 o 
  -8 -10   3        0.08        5.84      5.93 o 
  -7 -10   3        0.42        6.21      5.75 o 
  -6 -10   3        8.36       10.57      6.12 o 
  -5 -10   3        1.54        1.23      3.16 o 
  -4 -10   3        0.04       -2.69      2.69 o 
  -3 -10   3       44.74       46.23      6.16 o 
  -2 -10   3        0.25        1.41      2.88 o 
  -1 -10   3       81.36       80.84      7.75 o 
   0 -10   3       46.65       41.37      5.75 o 
   1 -10   3       37.70       43.50      5.93 o 
   2 -10   3       35.62       37.49      5.56 o 
   3 -10   3        0.00        1.88      2.81 o 
   4 -10   3        0.91        2.08      2.88 o 
   5 -10   3       30.14       32.37      4.37 o 
   6 -10   3        0.83       -1.03      2.78 o 
   7 -10   3       46.81       52.96      5.72 o 
   8 -10   3        0.14        6.44      4.03 o 
   9 -10   3        4.97        5.93      4.40 o 
  -9  -9   3       13.51       11.54      4.91 o 
  -8  -9   3        0.13       -3.15      3.15 o 
  -7  -9   3        2.60        5.24      3.80 o 
  -6  -9   3        0.00        2.13      4.36 o 
  -5  -9   3       37.23       38.81      5.48 o 
  -4  -9   3        1.33       -0.93      2.56 o 
  -3  -9   3       97.69       84.04     10.43 o 
  -2  -9   3        9.75        6.35      3.16 o 
  -1  -9   3        5.03        6.08      2.69 o 
   0  -9   3       38.75       34.76      7.60 o 
   1  -9   3       68.36       74.10      6.86 o 
   2  -9   3       92.14      107.78      8.12 o 
   3  -9   3        4.93        6.60      3.15 o 
   4  -9   3        0.04        0.71      1.93 o 
   5  -9   3       14.78       13.94      3.13 o 
   6  -9   3        2.31        4.96      2.61 o 
   7  -9   3       18.21       16.11      3.48 o 
   8  -9   3       14.06        3.99      5.10 o 
   9  -9   3        0.16        0.74      4.82 o 
  10  -9   3        2.84       -4.08      4.77 o 
 -10  -8   3        0.20       -1.44      3.94 o 
  -9  -8   3        0.00       -3.24      3.24 o 
  -8  -8   3        0.07        0.56      3.20 o 
  -7  -8   3        3.01        2.22      3.57 o 
  -6  -8   3        1.32        2.18      2.83 o 
  -5  -8   3       97.71      101.53      7.75 o 
  -4  -8   3        5.15        3.57      2.28 o 
  -3  -8   3      236.71      228.45      9.79 o 
  -2  -8   3       44.82       36.99      4.77 o 
  -1  -8   3      313.59      308.04     11.09 o 
   0  -8   3       21.47       13.52      3.27 o 
   1  -8   3       49.41       44.18      5.86 o 
   2  -8   3      330.96      360.64     27.39 o 
   3  -8   3       29.75       30.50      3.49 o 
   4  -8   3        2.65        0.38      1.67 o 
   5  -8   3      228.59      225.68     16.29 o 
   6  -8   3        2.42        3.94      2.50 o 
   7  -8   3        2.75        7.79      3.06 o 
   8  -8   3       75.51       61.41     10.43 o 
   9  -8   3        9.12       13.72      6.30 o 
  10  -8   3        2.68       -2.32      4.77 o 
 -10  -7   3        6.34        6.61      3.21 o 
  -9  -7   3        0.74        2.55      3.15 o 
  -8  -7   3       13.14       12.76      3.89 o 
  -7  -7   3       20.15       15.89      3.96 o 
  -6  -7   3        0.01       -2.34      2.34 o 
  -5  -7   3        3.53        1.96      2.78 o 
  -4  -7   3        1.84        4.95      2.32 o 
  -3  -7   3        0.00       -1.19      1.19 o 
  -2  -7   3      101.96       85.96      6.36 o 
  -1  -7   3       37.95       34.89      6.23 o 
   0  -7   3      354.46      360.96     11.16 o 
   1  -7   3       97.88       89.20      8.50 o 
   2  -7   3       12.53       10.86      2.59 o 
   3  -7   3      131.78      114.55      5.56 o 
   4  -7   3        8.51       10.22      2.14 o 
   5  -7   3       11.88       14.14      3.06 o 
   6  -7   3        2.44        0.65      1.95 o 
   7  -7   3       28.34       29.20      6.81 o 
   8  -7   3       59.02       37.86      8.30 o 
   9  -7   3      253.88      260.65     18.49 o 
  10  -7   3       11.35        7.97      5.19 o 
  11  -7   3        0.00       -3.75      3.75 o 
 -11  -6   3        3.91        3.21      3.50 o 
 -10  -6   3        1.92        3.53      3.29 o 
  -9  -6   3       12.00       15.72      6.74 o 
  -8  -6   3      456.61      494.38     22.06 o 
  -7  -6   3       60.61       49.13      5.65 o 
  -6  -6   3       28.47       24.98      3.82 o 
  -5  -6   3        5.01        4.95      1.88 o 
  -4  -6   3       14.11       14.57      3.87 o 
  -3  -6   3     1019.67     1191.20     16.59 o 
  -2  -6   3      144.51      158.18      6.14 o 
  -1  -6   3      703.48      770.09     10.67 o 
   0  -6   3      982.07      942.61     18.14 o 
   1  -6   3     2911.83     3123.19     42.29 o 
   2  -6   3      251.60      252.61      4.78 o 
   3  -6   3      217.06      218.36      5.03 o 
   4  -6   3      267.26      275.35      7.05 o 
   5  -6   3      177.54      193.58      6.34 o 
   6  -6   3       26.13       22.49      2.92 o 
   7  -6   3       18.85       16.27      3.63 o 
   8  -6   3       25.48       20.72      5.47 o 
   9  -6   3       11.50       18.89      4.94 o 
  10  -6   3       79.89       94.17     13.05 o 
  11  -6   3       23.79       22.62      7.23 o 
 -11  -5   3        1.25        0.92      2.89 o 
 -10  -5   3       13.93       16.07      4.15 o 
  -9  -5   3       18.13       11.23      3.84 o 
  -8  -5   3        0.49        3.58      2.70 o 
  -7  -5   3      114.02      116.60      8.05 o 
  -6  -5   3       86.87       88.83      6.62 o 
  -5  -5   3        9.74        8.58      1.84 o 
  -4  -5   3        1.83        2.39      1.53 o 
  -3  -5   3      112.49      122.17      4.43 o 
  -2  -5   3        0.11        0.36      1.00 o 
  -1  -5   3     1006.38     1077.55     13.39 o 
   0  -5   3       56.82       62.64      4.55 o 
   1  -5   3     1070.38     1058.24     18.56 o 
   2  -5   3       38.87       30.71      4.75 o 
   3  -5   3     1053.38     1009.09     14.03 o 
   4  -5   3       16.33       14.39      1.96 o 
   5  -5   3        5.73        9.10      1.83 o 
   6  -5   3       47.64       54.04      4.01 o 
   7  -5   3        0.24       -1.34      2.19 o 
   8  -5   3       38.93       31.31      5.03 o 
   9  -5   3      528.57      585.07     18.12 o 
  10  -5   3        0.53        0.40      7.55 o 
  11  -5   3        1.99        3.39      3.56 o 
 -11  -4   3      170.94      201.46     13.06 o 
 -10  -4   3      163.48      186.38     17.96 o 
  -9  -4   3      127.12      138.14     10.04 o 
  -8  -4   3       84.05       75.81      7.21 o 
  -7  -4   3      127.77      119.98      7.93 o 
  -6  -4   3        9.48        6.50      2.42 o 
  -5  -4   3      189.86      177.88      8.48 o 
  -4  -4   3      218.07      225.06      6.00 o 
  -3  -4   3        0.07        3.61      1.27 o 
  -2  -4   3     6236.57     6538.04     59.24 o 
  -1  -4   3      125.43      138.45     13.49 o 
   0  -4   3      194.14      182.80      3.70 o 
   1  -4   3     3042.08     3308.34     27.70 o 
   2  -4   3      357.92      385.20      5.59 o 
   3  -4   3      492.21      532.65      9.07 o 
   4  -4   3        1.03       -0.01      1.05 o 
   5  -4   3       14.89       18.61      3.06 o 
   6  -4   3      409.18      409.77      9.23 o 
   7  -4   3        6.50        4.97      3.55 o 
   8  -4   3       58.81       80.05      7.16 o 
   9  -4   3      228.55      249.31     29.15 o 
  10  -4   3       80.16       65.67      7.44 o 
  11  -4   3       12.45       15.31      4.21 o 
 -12  -3   3       10.66       10.24      4.08 o 
 -11  -3   3       53.82       59.01      7.55 o 
 -10  -3   3        0.09        3.94      3.82 o 
  -9  -3   3      232.10      226.25     11.09 o 
  -8  -3   3       52.00       51.43      5.83 o 
  -7  -3   3        0.08       -0.83      2.87 o 
  -6  -3   3        0.95       -0.42      2.18 o 
  -5  -3   3      309.55      309.90      7.08 o 
  -4  -3   3       76.14       70.08      3.44 o 
  -3  -3   3      319.96      336.88     14.51 o 
  -2  -3   3        0.75       -0.94      1.51 o 
  -1  -3   3       17.33       20.66      1.70 o 
   0  -3   3     1704.86     1821.50     18.75 o 
   1  -3   3     2775.45     2841.35     23.87 o 
   2  -3   3      189.72      151.76      5.98 o 
   3  -3   3      415.31      388.66      7.28 o 
   4  -3   3      561.43      557.71      9.59 o 
   5  -3   3      255.96      276.34     12.63 o 
   6  -3   3       54.37       62.87      3.59 o 
   7  -3   3       29.05       21.35      3.59 o 
   8  -3   3       78.51       83.53      7.24 o 
   9  -3   3      103.61      128.16      9.49 o 
  10  -3   3       28.66       32.38      7.97 o 
  11  -3   3        0.92        1.23      3.18 o 
  12  -3   3        0.10       -0.71      4.84 o 
 -12  -2   3        0.22        0.68      3.19 o 
 -11  -2   3       34.48       38.40      6.46 o 
 -10  -2   3      511.06      564.33     18.59 o 
  -9  -2   3      757.69      844.08     21.60 o 
  -8  -2   3        4.60        8.61      2.81 o 
  -7  -2   3       10.43        8.20      2.46 o 
  -6  -2   3      185.15      167.12      6.09 o 
  -5  -2   3       11.90        7.35      1.41 o 
  -4  -2   3       70.25       55.47      2.90 o 
  -3  -2   3      276.18      270.35      5.67 o 
  -2  -2   3      318.06      304.03      7.30 o 
  -1  -2   3     3350.66     3596.68     33.38 o 
   0  -2   3      941.41     1021.44     11.58 o 
   1  -2   3     1897.74     1996.88     20.16 o 
   2  -2   3      273.08      289.02      5.52 o 
   3  -2   3      185.69      143.12      4.06 o 
   4  -2   3      154.33      165.92      4.64 o 
   5  -2   3      452.92      431.67     16.31 o 
   6  -2   3        1.88        0.90      0.89 o 
   7  -2   3       69.23       69.94      6.21 o 
   8  -2   3        2.89        2.84      1.93 o 
   9  -2   3       94.79       95.34      8.38 o 
  10  -2   3       10.94       13.56      3.76 o 
  11  -2   3       19.69       19.88      4.81 o 
  12  -2   3        8.49       17.28      4.46 o 
 -12  -1   3        0.89       -2.80      3.31 o 
 -11  -1   3       46.32       53.53     16.06 o 
 -10  -1   3       40.55       34.72      5.84 o 
  -9  -1   3      442.66      462.15     15.55 o 
  -8  -1   3        5.01        4.87      2.58 o 
  -7  -1   3      109.66      101.59     10.13 o 
  -6  -1   3       59.68       69.86      3.24 o 
  -5  -1   3      381.00      372.03      7.28 o 
  -4  -1   3      149.49      137.21      4.04 o 
  -3  -1   3      386.48      382.97     10.03 o 
  -2  -1   3      286.94      314.04      5.86 o 
  -1  -1   3       32.10       32.57      1.77 o 
   0  -1   3     2739.97     3090.93     28.45 o 
   1  -1   3      845.75      759.20      9.36 o 
   2  -1   3       33.61       35.59      2.09 o 
   3  -1   3       51.38       54.36      2.55 o 
   4  -1   3       13.81       15.35      1.66 o 
   5  -1   3      411.82      453.53      8.12 o 
   6  -1   3      279.58      284.99     18.12 o 
   7  -1   3       44.90       40.69      4.67 o 
   8  -1   3       40.90       36.63      4.85 o 
   9  -1   3        7.83        4.10      2.48 o 
  10  -1   3        0.11        2.60      2.65 o 
  11  -1   3        0.98       -0.76      2.53 o 
  12  -1   3       53.64       83.15     13.79 o 
 -12   0   3        0.27        1.44      3.50 o 
 -11   0   3        5.92        4.28      4.24 o 
 -10   0   3      291.51      270.58     12.63 o 
  -9   0   3       11.13       13.38      5.52 o 
  -8   0   3        3.49        4.54      2.20 o 
  -7   0   3      121.78      128.24     10.10 o 
  -6   0   3       15.22       16.56      1.82 o 
  -5   0   3      114.48      128.02      4.09 o 
  -4   0   3      474.72      440.72     15.57 o 
  -3   0   3     1116.79     1222.36     14.39 o 
  -2   0   3     2612.88     2736.53     35.85 o 
  -1   0   3     1816.19     1912.34     18.58 o 
   0   0   3       52.46       48.99      2.34 o 
   1   0   3      460.73      472.68     10.89 o 
   2   0   3      281.44      264.28      4.96 o 
   3   0   3      339.64      382.40      6.66 o 
   4   0   3     1176.71     1293.57     22.34 o 
   5   0   3     2425.57     2575.05     27.46 o 
   6   0   3      530.35      518.36     13.81 o 
   7   0   3       23.88       23.78      4.06 o 
   8   0   3        4.03        3.38      2.24 o 
   9   0   3       10.64       13.83      9.73 o 
  10   0   3      164.79      183.23     11.78 o 
  11   0   3        8.18       11.70      3.83 o 
  12   0   3        0.18       -1.01      3.16 o 
 -12   1   3        0.01       -1.96      3.16 o 
 -11   1   3        1.30       -1.91      2.72 o 
 -10   1   3        0.42        0.57      2.95 o 
  -9   1   3      557.99      610.43     18.07 o 
  -8   1   3      160.97      136.29     17.54 o 
  -7   1   3       22.02       20.88      3.62 o 
  -6   1   3       22.50       21.24      2.19 o 
  -5   1   3     1170.60     1363.92     23.52 o 
  -4   1   3      224.90      248.91      5.66 o 
  -3   1   3       82.90       71.62      2.80 o 
  -2   1   3      269.34      297.32      5.21 o 
  -1   1   3     1040.22     1106.73     11.94 o 
   0   1   3     1577.31     1604.00     21.13 o 
   1   1   3     2311.55     2463.87     32.72 o 
   2   1   3     1200.00     1280.25     23.82 o 
   3   1   3       76.16       73.53      2.87 o 
   4   1   3      189.66      214.45      9.22 o 
   5   1   3      672.95      721.03     11.70 o 
   6   1   3       24.48       24.29      3.55 o 
   7   1   3      100.16      101.81     13.09 o 
   8   1   3        1.38        1.99      2.22 o 
   9   1   3       47.36       50.54      6.36 o 
  10   1   3        3.50        1.71      2.57 o 
  11   1   3        4.87        8.38      8.69 o 
  12   1   3       55.03       67.99      8.73 o 
 -12   2   3        0.27       -2.33      2.99 o 
 -11   2   3       10.44        6.49     10.43 o 
 -10   2   3        9.55       11.69      4.01 o 
  -9   2   3      564.07      588.71     19.03 o 
  -8   2   3      243.90      234.49     10.34 o 
  -7   2   3        0.08        2.37      2.03 o 
  -6   2   3       29.22       35.90      4.77 o 
  -5   2   3      319.44      381.56      7.90 o 
  -4   2   3       61.04       65.25      3.22 o 
  -3   2   3     2862.39     2973.18     29.84 o 
  -2   2   3     2043.22     2011.98     20.76 o 
  -1   2   3      625.80      578.84      6.38 o 
   0   2   3      742.62      694.87     10.17 o 
   1   2   3      355.66      340.78     13.16 o 
   2   2   3     1694.41     1800.46     36.41 o 
   3   2   3      152.36      149.43      5.07 o 
   4   2   3      986.73     1039.24     13.96 o 
   5   2   3      927.44     1005.96     14.04 o 
   6   2   3      351.21      343.29     13.83 o 
   7   2   3      159.31      170.85     10.20 o 
   8   2   3       38.88       32.02      4.80 o 
   9   2   3        0.58        4.83      2.77 o 
  10   2   3        0.55        0.99      2.74 o 
  11   2   3       17.65       12.96      4.15 o 
 -12   3   3        0.53       -0.49      3.21 o 
 -11   3   3        0.42       -0.48      3.34 o 
 -10   3   3        0.13       -0.39      3.05 o 
  -9   3   3       53.74       47.67      6.07 o 
  -8   3   3      640.24      666.29     17.81 o 
  -7   3   3       46.52       52.53      5.54 o 
  -6   3   3       28.66       28.11      2.88 o 
  -5   3   3        2.30        1.83      1.53 o 
  -4   3   3      759.84      769.27     11.91 o 
  -3   3   3      364.84      370.85      7.20 o 
  -2   3   3       36.38       38.48      7.67 o 
  -1   3   3      740.70      707.91     16.73 o 
   0   3   3       38.69       25.15      2.69 o 
   1   3   3       17.25       13.99      1.76 o 
   2   3   3      755.96      759.58     10.94 o 
   3   3   3     1768.15     1924.14     21.88 o 
   4   3   3       17.70       18.68      2.16 o 
   5   3   3       47.71       47.82      3.66 o 
   6   3   3        4.28        2.26      1.70 o 
   7   3   3       62.73       72.05      6.63 o 
   8   3   3       65.62       50.39      8.13 o 
   9   3   3       17.60        6.34      3.16 o 
  10   3   3        1.58       -2.33      2.33 o 
  11   3   3        1.65       -3.62      3.78 o 
 -12   4   3        1.00        5.56      3.86 o 
 -11   4   3       12.69       12.48      4.22 o 
 -10   4   3        0.08       -2.71      2.71 o 
  -9   4   3       49.61       48.94      6.36 o 
  -8   4   3      710.43      748.25     19.38 o 
  -7   4   3      501.60      487.99     10.75 o 
  -6   4   3      382.36      323.73      8.29 o 
  -5   4   3     1564.98     1671.44     21.41 o 
  -4   4   3     1041.76      945.83     14.09 o 
  -3   4   3       62.98       51.56      3.24 o 
  -2   4   3      204.99      179.26      4.07 o 
  -1   4   3      439.53      457.23      7.90 o 
   0   4   3       91.53       99.39      3.51 o 
   1   4   3      857.83      864.51     12.14 o 
   2   4   3     1317.04     1340.67     16.92 o 
   3   4   3     1564.27     1664.42     20.36 o 
   4   4   3       44.67       61.39      7.69 o 
   5   4   3       15.45       13.22      2.05 o 
   6   4   3       93.37       93.85      7.16 o 
   7   4   3       84.99       78.98     11.98 o 
   8   4   3        2.29       -0.92      2.27 o 
   9   4   3        4.12       -4.04      4.43 o 
  10   4   3       32.61       31.82      5.63 o 
  11   4   3        0.71       -4.98      4.98 o 
 -11   5   3        2.85       -2.51      3.23 o 
 -10   5   3        3.32        5.64      3.72 o 
  -9   5   3       12.75       12.51      4.06 o 
  -8   5   3       42.72       52.84      6.11 o 
  -7   5   3     1096.22     1126.45     18.14 o 
  -6   5   3        9.77       16.96      2.60 o 
  -5   5   3      125.75      114.24      4.95 o 
  -4   5   3      279.92      282.14     10.29 o 
  -3   5   3       27.94       22.47      2.09 o 
  -2   5   3      280.65      258.95      5.33 o 
  -1   5   3        9.28       14.20      1.88 o 
   0   5   3     1521.76     1720.57     20.32 o 
   1   5   3     1134.35     1197.10     15.98 o 
   2   5   3       42.74       48.48      3.38 o 
   3   5   3       15.09       18.39      2.42 o 
   4   5   3      199.97      199.50      6.20 o 
   5   5   3        0.00       -1.21      1.21 o 
   6   5   3       78.38       75.52     11.63 o 
   7   5   3        6.18       12.11      3.32 o 
   8   5   3       24.73       17.83      5.96 o 
   9   5   3        5.56        5.56      3.36 o 
  10   5   3        0.08       -2.67      2.67 o 
  11   5   3        2.63       -2.32      3.06 o 
 -11   6   3        3.46        4.91      4.15 o 
 -10   6   3       21.83       26.90      9.45 o 
  -9   6   3       32.15       38.05      5.81 o 
  -8   6   3        0.22       -0.04      2.64 o 
  -7   6   3      461.82      427.79     10.69 o 
  -6   6   3      259.44      228.01      9.08 o 
  -5   6   3        0.53       -0.50      1.30 o 
  -4   6   3      581.02      636.33     10.24 o 
  -3   6   3      310.75      336.41      6.81 o 
  -2   6   3      167.53      180.90      6.70 o 
  -1   6   3      160.58      143.01      5.49 o 
   0   6   3       91.05       84.60      4.10 o 
   1   6   3      104.53      102.06      4.39 o 
   2   6   3       52.17       43.12      3.45 o 
   3   6   3      295.63      301.50      7.74 o 
   4   6   3       37.83       31.80      3.26 o 
   5   6   3        6.39        5.21      1.90 o 
   6   6   3       28.05       25.49      4.11 o 
   7   6   3        5.02        2.99      2.55 o 
   8   6   3       56.58       51.16      6.53 o 
   9   6   3       30.59       26.79      7.76 o 
  10   6   3       12.84       25.54      5.44 o 
 -11   7   3        0.01       -3.78      3.78 o 
 -10   7   3       10.97       -4.02      7.35 o 
  -9   7   3        0.85       -0.31      2.93 o 
  -8   7   3      105.35      104.60      8.35 o 
  -7   7   3       23.85       24.82      3.45 o 
  -6   7   3      673.75      681.52     13.88 o 
  -5   7   3       16.26       13.44      2.27 o 
  -4   7   3        0.62        0.87      1.31 o 
  -3   7   3      443.21      431.15     15.25 o 
  -2   7   3       36.09       31.98      3.08 o 
  -1   7   3       33.49       31.29      3.55 o 
   0   7   3      168.93      144.33      5.30 o 
   1   7   3       34.72       28.49      3.02 o 
   2   7   3       35.59       37.39      5.01 o 
   3   7   3       63.81       52.58      5.91 o 
   4   7   3        0.14       -0.41      1.19 o 
   5   7   3       17.36       15.41      2.65 o 
   6   7   3        0.21        2.06      2.53 o 
   7   7   3       41.08       30.07      4.91 o 
   8   7   3        0.65        3.44      3.21 o 
   9   7   3        5.46        7.33      3.53 o 
  10   7   3        4.38        2.57      4.57 o 
 -10   8   3        3.41       10.15      6.03 o 
  -9   8   3        4.79        1.71      4.87 o 
  -8   8   3       25.19       11.12      5.84 o 
  -7   8   3        0.77       -1.71      2.41 o 
  -6   8   3      439.64      441.82     11.57 o 
  -5   8   3      210.94      210.48     10.06 o 
  -4   8   3      174.21      147.37      9.43 o 
  -3   8   3        0.01       -0.42      1.49 o 
  -2   8   3        7.80        5.67      1.94 o 
  -1   8   3       15.15       13.09      3.75 o 
   0   8   3      196.69      202.31      7.25 o 
   1   8   3       72.98       65.33      4.75 o 
   2   8   3       31.14       30.67      3.30 o 
   3   8   3       28.63       28.17      3.29 o 
   4   8   3        6.17        7.49      2.17 o 
   5   8   3        0.21       -0.45      1.73 o 
   6   8   3        0.77        1.59      2.32 o 
   7   8   3        5.57        6.12      2.98 o 
   8   8   3        8.62        8.95      3.75 o 
   9   8   3        0.91       -1.71      3.23 o 
  -9   9   3        0.44       -4.08      4.08 o 
  -8   9   3       12.85        7.46      4.82 o 
  -7   9   3       58.14       49.34      5.23 o 
  -6   9   3       14.49       11.47      3.00 o 
  -5   9   3      338.28      365.50     10.65 o 
  -4   9   3       12.49       13.52      3.79 o 
  -3   9   3        0.01       -2.41      2.41 o 
  -2   9   3       65.15       49.43      5.63 o 
  -1   9   3        7.13        3.36      2.64 o 
   0   9   3       12.17       10.60      5.28 o 
   1   9   3        7.64        8.21      5.47 o 
   2   9   3       11.95       10.33      3.80 o 
   3   9   3       58.66       65.08      6.33 o 
   4   9   3       98.47       96.37      7.66 o 
   5   9   3      142.99      134.64     13.44 o 
   6   9   3        0.01        4.12      5.19 o 
   7   9   3        0.35       -2.32      4.45 o 
   8   9   3       21.46       27.95      8.48 o 
  -9  10   3        0.24        0.74      4.08 o 
  -8  10   3        0.01        2.09      3.48 o 
  -7  10   3        5.56        5.16      3.38 o 
  -6  10   3        2.41       -1.45      2.87 o 
  -5  10   3      140.58      178.62     10.92 o 
  -4  10   3        0.56       -2.72      2.72 o 
  -3  10   3       26.05       24.87      4.90 o 
  -2  10   3       23.97       18.32      4.31 o 
  -1  10   3        0.09       -2.58      2.99 o 
   0  10   3       14.49       18.72      8.85 o 
   1  10   3        3.64        4.47      3.22 o 
   2  10   3        3.73        3.74      3.22 o 
   3  10   3        1.01        4.64      2.97 o 
   4  10   3      485.54      491.56     15.86 o 
   5  10   3       32.71       44.40      9.32 o 
   6  10   3       23.03       29.20      8.62 o 
   7  10   3        1.88        7.97      6.03 o 
  -8  11   3        1.07       -0.46      3.75 o 
  -7  11   3        1.39        1.87      2.99 o 
  -6  11   3       50.13       45.28      6.91 o 
  -5  11   3       50.30       56.38      7.23 o 
  -4  11   3      411.48      432.88     15.69 o 
  -3  11   3        0.04        0.37      3.46 o 
  -2  11   3        1.20        3.22      3.52 o 
  -1  11   3        0.17        3.89      3.46 o 
   0  11   3        0.05       -0.38      2.84 o 
   1  11   3       14.30       15.83      4.07 o 
   2  11   3        3.36       -0.31      3.10 o 
   3  11   3       33.25       31.83      9.06 o 
   4  11   3      153.07      180.69     10.56 o 
   5  11   3        5.25       18.77      7.18 o 
   6  11   3        0.99        3.66      5.42 o 
  -7  12   3        4.66        2.38      4.36 o 
  -6  12   3        5.38        0.89      3.95 o 
  -5  12   3        4.31        6.65      5.38 o 
  -4  12   3        2.63        2.14      4.06 o 
  -3  12   3        0.85        1.03      3.66 o 
  -2  12   3       28.19       39.72      6.37 o 
  -1  12   3       16.16       10.96      4.65 o 
   0  12   3        3.53        3.59      3.79 o 
   1  12   3        9.98       12.16      4.75 o 
   2  12   3      102.08       96.25      9.15 o 
   3  12   3        9.50        9.60      3.93 o 
   4  12   3       47.01       51.22      6.89 o 
   5  12   3        0.25       -2.36      5.19 o 
  -5  13   3       11.41        9.96      6.30 o 
  -4  13   3      117.84      140.57     12.63 o 
  -3  13   3       94.29      109.60     10.75 o 
  -2  13   3        0.11        3.01      4.18 o 
  -1  13   3        5.76        8.25      4.45 o 
   0  13   3        1.56       -0.72      3.09 o 
   1  13   3        9.57       16.32      4.59 o 
   2  13   3        1.04        0.58      3.27 o 
   3  13   3       12.90       16.27      4.78 o 
  -2 -14   4        5.13        3.28      3.68 o 
  -1 -14   4        6.82        6.14      4.29 o 
   0 -14   4        9.64        1.77      4.16 o 
   1 -14   4        6.87        5.93      4.52 o 
   2 -14   4        0.22       -3.30      3.30 o 
   3 -14   4        4.01        5.32      3.96 o 
  -5 -13   4        1.05        4.87      6.44 o 
  -4 -13   4        3.44        1.54      3.84 o 
  -3 -13   4        3.38        5.56      3.65 o 
  -2 -13   4        0.03        3.92      3.60 o 
  -1 -13   4        4.72        6.34      4.05 o 
   0 -13   4        8.25        8.32      4.42 o 
   1 -13   4        0.02        1.24      3.87 o 
   2 -13   4        2.57        1.44      3.61 o 
   3 -13   4        2.33       -0.89      3.55 o 
   4 -13   4        0.05       -2.98      5.01 o 
   5 -13   4        0.98       -0.09      3.53 o 
  -6 -12   4        2.72        6.35      6.26 o 
  -5 -12   4        1.39        1.87      5.31 o 
  -4 -12   4        0.20        5.47      4.01 o 
  -3 -12   4        0.98        3.09      3.74 o 
  -2 -12   4       12.12        9.72      4.20 o 
  -1 -12   4       22.99       23.54      5.56 o 
   0 -12   4       41.41       43.49      6.82 o 
   1 -12   4        0.81       -0.78      3.30 o 
   2 -12   4        2.19       -0.56      3.16 o 
   3 -12   4       19.13       19.46      5.10 o 
   4 -12   4        1.38       -2.92      2.92 o 
   5 -12   4        0.11       -0.07      3.66 o 
   6 -12   4        1.27       -2.25      3.69 o 
   7 -12   4       14.99       11.53      3.96 o 
  -7 -11   4        4.71        3.34      3.94 o 
  -6 -11   4        2.03       17.66      5.52 o 
  -5 -11   4       11.98       15.85      4.13 o 
  -4 -11   4       47.18       38.63      6.14 o 
  -3 -11   4       26.96       24.32      5.23 o 
  -2 -11   4       22.21       18.69      5.61 o 
  -1 -11   4        0.86       -0.57      2.86 o 
   0 -11   4        2.90        5.13      3.48 o 
   1 -11   4       35.24       33.95      5.86 o 
   2 -11   4        1.70        0.92      3.04 o 
   3 -11   4       21.71       26.13      6.30 o 
   4 -11   4       37.93       43.90      6.45 o 
   5 -11   4       10.11        3.74      7.23 o 
   6 -11   4       23.57       29.79      4.60 o 
   7 -11   4        7.84        6.77      5.21 o 
   8 -11   4        2.40        3.75      4.40 o 
  -8 -10   4        2.09       -3.43      3.43 o 
  -7 -10   4        9.60        9.78      4.82 o 
  -6 -10   4        3.09        7.04      4.12 o 
  -5 -10   4        0.01       -2.18      2.18 o 
  -4 -10   4      102.93      104.00      8.74 o 
  -3 -10   4      107.85      105.50      9.73 o 
  -2 -10   4        0.64       -0.11      2.70 o 
  -1 -10   4        4.58        5.19      5.45 o 
   0 -10   4        1.10        1.99      3.59 o 
   1 -10   4        0.31       -1.10      3.04 o 
   2 -10   4        0.25       -2.05      2.05 o 
   3 -10   4        0.09       -2.23      2.57 o 
   4 -10   4       73.89       80.66      7.92 o 
   5 -10   4        0.50        2.55      2.59 o 
   6 -10   4       19.31       20.65      7.58 o 
   7 -10   4        0.14       -2.23      4.38 o 
   8 -10   4       21.50       19.33      5.33 o 
   9 -10   4        0.03       12.37      3.39 o 
  -9  -9   4        0.63       -1.02      3.48 o 
  -8  -9   4       14.50       13.39      5.28 o 
  -7  -9   4        0.01       -0.32      3.34 o 
  -6  -9   4       12.46        8.76      4.87 o 
  -5  -9   4        4.84        3.12      2.75 o 
  -4  -9   4      138.51      124.60      8.85 o 
  -3  -9   4        2.08        1.87      2.75 o 
  -2  -9   4        0.05       -1.84      1.84 o 
  -1  -9   4       12.28        9.87      3.08 o 
   0  -9   4       22.16       19.46      4.17 o 
   1  -9   4        1.82        1.52      1.95 o 
   2  -9   4        1.81        0.68      2.02 o 
   3  -9   4        1.41       -2.53      3.38 o 
   4  -9   4        0.32       -1.36      1.87 o 
   5  -9   4        1.72        5.23      3.96 o 
   6  -9   4       56.51       47.56     14.67 o 
   7  -9   4        7.98        6.23      4.06 o 
   8  -9   4        1.57       -0.56      4.54 o 
   9  -9   4        0.00        6.95      4.40 o 
 -10  -8   4       16.51       27.16      7.46 o 
  -9  -8   4        9.64       10.98      5.38 o 
  -8  -8   4        0.54       -1.76      3.38 o 
  -7  -8   4       41.94       39.39      8.11 o 
  -6  -8   4        0.37       -2.73      2.92 o 
  -5  -8   4       65.81       66.78      6.58 o 
  -4  -8   4       46.05       44.83      5.27 o 
  -3  -8   4        6.30        2.18      2.54 o 
  -2  -8   4        0.32       -1.16      2.78 o 
  -1  -8   4       49.87       43.23      5.09 o 
   0  -8   4       92.74       76.17      6.55 o 
   1  -8   4       15.88       14.09      4.31 o 
   2  -8   4        0.07        0.36      1.67 o 
   3  -8   4       38.24       31.16      3.52 o 
   4  -8   4       18.28       14.44      2.57 o 
   5  -8   4        9.09       15.81      2.96 o 
   6  -8   4       51.06       51.35      6.03 o 
   7  -8   4       23.66       14.09      5.38 o 
   8  -8   4       59.06       57.75     10.06 o 
   9  -8   4        4.21        3.11      5.19 o 
  10  -8   4       42.10       60.20     11.82 o 
 -10  -7   4       21.41       26.19      4.96 o 
  -9  -7   4        1.99        1.74      3.22 o 
  -8  -7   4       75.97       68.95      7.39 o 
  -7  -7   4      149.97      166.30     10.17 o 
  -6  -7   4       63.39       66.03     16.38 o 
  -5  -7   4       10.96        8.31      4.61 o 
  -4  -7   4        4.32        2.34      1.72 o 
  -3  -7   4        3.02        1.81      1.52 o 
  -2  -7   4        1.14        1.52      2.50 o 
  -1  -7   4       43.16       41.30      5.31 o 
   0  -7   4      880.43      952.24     20.90 o 
   1  -7   4      188.34      171.46     10.61 o 
   2  -7   4        0.36       -0.41      1.55 o 
   3  -7   4       26.62       20.05      2.83 o 
   4  -7   4       10.58        8.71      2.06 o 
   5  -7   4        6.79        6.44      2.27 o 
   6  -7   4       17.48       25.49      4.17 o 
   7  -7   4      145.55      137.05     14.23 o 
   8  -7   4       50.00       41.71      8.76 o 
   9  -7   4        0.01        0.23      4.03 o 
  10  -7   4       39.49       38.79      9.27 o 
 -11  -6   4       19.25       33.89      9.73 o 
 -10  -6   4        9.33        2.82      5.56 o 
  -9  -6   4       37.33       30.77      7.09 o 
  -8  -6   4      158.14      173.83     10.60 o 
  -7  -6   4      130.13      150.76      9.17 o 
  -6  -6   4      136.80      133.18      8.10 o 
  -5  -6   4        3.50        2.59      1.58 o 
  -4  -6   4        3.60        3.24      1.70 o 
  -3  -6   4       17.02       18.63      2.38 o 
  -2  -6   4       14.81       13.71      1.89 o 
  -1  -6   4      667.50      657.34     11.17 o 
   0  -6   4     1920.72     2033.03     30.86 o 
   1  -6   4       63.26       68.68      5.36 o 
   2  -6   4       50.90       44.50      7.76 o 
   3  -6   4       77.44       86.08      3.48 o 
   4  -6   4      703.43      714.28     12.39 o 
   5  -6   4       87.63       82.00      4.75 o 
   6  -6   4       61.04       69.08      4.71 o 
   7  -6   4       25.74       26.72      4.36 o 
   8  -6   4       46.07       63.75      6.69 o 
   9  -6   4       67.22       83.80      8.18 o 
  10  -6   4       15.23       16.78      6.81 o 
  11  -6   4       19.53       25.17      8.30 o 
 -11  -5   4       40.47       33.22      6.12 o 
 -10  -5   4        4.26        5.91      3.39 o 
  -9  -5   4      142.15      156.38     10.89 o 
  -8  -5   4      517.81      554.43     16.93 o 
  -7  -5   4       23.51       28.58      4.59 o 
  -6  -5   4        5.22        0.81      1.93 o 
  -5  -5   4       21.88       17.40      2.55 o 
  -4  -5   4        0.00        1.19      1.30 o 
  -3  -5   4        2.40        5.04      1.56 o 
  -2  -5   4       10.56        8.27      1.66 o 
  -1  -5   4       73.28       69.11      4.08 o 
   0  -5   4     3961.31     4220.48     40.28 o 
   1  -5   4        4.27        4.04      0.80 o 
   2  -5   4      128.40      127.40      3.75 o 
   3  -5   4      286.64      254.76      6.21 o 
   4  -5   4       80.09       92.14      4.23 o 
   5  -5   4       53.53       61.10      4.03 o 
   6  -5   4        6.82        4.24      2.32 o 
   7  -5   4      130.68      134.85      8.00 o 
   8  -5   4       76.08       57.45      6.24 o 
   9  -5   4       29.54       27.53      5.26 o 
  10  -5   4        8.20        9.17      3.68 o 
  11  -5   4       20.30       15.96      4.46 o 
 -11  -4   4      112.20      124.87     10.89 o 
 -10  -4   4       26.63       33.72      6.86 o 
  -9  -4   4      175.64      159.37     10.57 o 
  -8  -4   4      365.74      447.60     14.79 o 
  -7  -4   4       10.81        8.77      2.77 o 
  -6  -4   4       28.06       24.80      2.83 o 
  -5  -4   4      121.89      118.85      4.79 o 
  -4  -4   4      591.37      692.83     11.63 o 
  -3  -4   4     2841.20     2991.42     31.31 o 
  -2  -4   4        3.06        2.28      1.20 o 
  -1  -4   4      442.15      434.69      7.50 o 
   0  -4   4      448.80      481.09      7.61 o 
   1  -4   4      474.03      456.66      9.01 o 
   2  -4   4      345.90      357.06      6.20 o 
   3  -4   4       25.70       29.47      2.47 o 
   4  -4   4      674.98      745.22     12.15 o 
   5  -4   4       99.88       91.08      7.65 o 
   6  -4   4       13.34       14.07      2.22 o 
   7  -4   4       36.99       44.02      5.04 o 
   8  -4   4       13.18       14.01      4.31 o 
   9  -4   4       65.28       73.21      7.50 o 
  10  -4   4       16.88       12.03      3.90 o 
  11  -4   4        3.58        0.63      3.14 o 
 -12  -3   4        2.09        5.97      3.63 o 
 -11  -3   4        4.14       -0.97      3.12 o 
 -10  -3   4      182.34      197.42     11.52 o 
  -9  -3   4       33.39       32.03      5.36 o 
  -8  -3   4      603.94      593.35     16.91 o 
  -7  -3   4      111.89      107.36      7.45 o 
  -6  -3   4       42.53       35.56      4.45 o 
  -5  -3   4       28.90       22.65      2.49 o 
  -4  -3   4        3.38        3.65      1.40 o 
  -3  -3   4       39.52       34.42      2.69 o 
  -2  -3   4        3.07        1.96      1.16 o 
  -1  -3   4     2545.36     2726.28     27.24 o 
   0  -3   4     3311.09     3582.98     70.86 o 
   1  -3   4      852.33      871.53      9.88 o 
   2  -3   4      476.21      470.60      8.06 o 
   3  -3   4      144.44      139.49      4.87 o 
   4  -3   4       74.74       63.09      3.57 o 
   5  -3   4        1.71        0.95      1.11 o 
   6  -3   4       20.28       20.58      2.43 o 
   7  -3   4       19.15       12.95      3.00 o 
   8  -3   4       32.29       30.39      6.37 o 
   9  -3   4        7.95       18.41      7.32 o 
  10  -3   4        6.14        5.87      3.32 o 
  11  -3   4       17.41       12.88      4.00 o 
 -12  -2   4       55.41       51.57      7.44 o 
 -11  -2   4        7.49       12.28      6.84 o 
 -10  -2   4      237.18      253.44     12.40 o 
  -9  -2   4       56.38       45.28      5.87 o 
  -8  -2   4      176.40      175.12      8.88 o 
  -7  -2   4       96.22       71.86     11.29 o 
  -6  -2   4      247.02      212.01      6.03 o 
  -5  -2   4        9.86       12.98      1.95 o 
  -4  -2   4        0.23        0.57      1.34 o 
  -3  -2   4      473.66      510.90      9.76 o 
  -2  -2   4     1106.02     1169.91     14.19 o 
  -1  -2   4     1164.31     1198.61     18.61 o 
   0  -2   4     1135.18     1270.84     14.39 o 
   1  -2   4      520.16      540.49      8.11 o 
   2  -2   4     2063.05     2241.82     23.59 o 
   3  -2   4      135.43      131.44      4.17 o 
   4  -2   4      305.96      353.78     14.23 o 
   5  -2   4      103.57      110.12      9.69 o 
   6  -2   4        0.63        0.00      1.37 o 
   7  -2   4        4.63        3.26      2.03 o 
   8  -2   4       15.43       18.28      3.75 o 
   9  -2   4       10.56       11.50      3.44 o 
  10  -2   4       65.50       58.23      7.22 o 
  11  -2   4        0.35       -0.45      3.43 o 
 -12  -1   4        0.24        3.96      3.81 o 
 -11  -1   4        0.14       -2.33      3.20 o 
 -10  -1   4      143.52      164.43     11.82 o 
  -9  -1   4       81.71       88.62      8.22 o 
  -8  -1   4       72.48       73.14      6.86 o 
  -7  -1   4      195.76      189.73     10.40 o 
  -6  -1   4       24.47       27.65      3.52 o 
  -5  -1   4      288.47      267.95     10.13 o 
  -3  -1   4      105.37       99.95      4.01 o 
  -2  -1   4       40.04       43.98      2.28 o 
  -1  -1   4       12.94       12.40      3.20 o 
   0  -1   4       85.89       66.02      4.10 o 
   1  -1   4      300.42      311.73      5.52 o 
   2  -1   4      630.41      611.96      9.13 o 
   3  -1   4     2139.95     2076.23     22.76 o 
   4  -1   4      740.17      770.01     10.29 o 
   5  -1   4       20.41       17.00      4.06 o 
   6  -1   4       73.92       67.26      5.74 o 
   7  -1   4       93.82       82.97      6.83 o 
   8  -1   4       14.52       13.26      3.21 o 
   9  -1   4        3.86        1.18      2.16 o 
  10  -1   4       13.76       13.97      3.89 o 
  11  -1   4        0.89        0.15      2.76 o 
  12  -1   4       20.61       19.69      4.90 o 
 -12   0   4        0.00       -0.25      3.16 o 
 -11   0   4       59.65       61.62      7.67 o 
 -10   0   4       12.72       12.24      4.13 o 
  -9   0   4      422.36      421.34     14.88 o 
  -8   0   4       27.29       33.60      4.73 o 
  -7   0   4       10.03        8.41      2.65 o 
  -6   0   4      184.44      186.51     10.78 o 
  -5   0   4      261.03      248.24     11.70 o 
  -4   0   4     1010.27     1070.31     27.62 o 
  -3   0   4       38.98       38.16      2.41 o 
  -2   0   4     3820.57     4103.89     38.07 o 
  -1   0   4     1978.08     2068.67     31.75 o 
   0   0   4     1264.73     1365.10     18.49 o 
   1   0   4      530.21      531.05     10.03 o 
   2   0   4      233.90      242.09      5.07 o 
   3   0   4      661.30      635.68      9.72 o 
   4   0   4      984.67     1087.49     14.55 o 
   5   0   4       98.92       79.71      3.54 o 
   6   0   4       84.49      102.22      6.89 o 
   7   0   4       42.09       42.59      4.95 o 
   8   0   4       72.66       69.83      6.82 o 
   9   0   4        8.69        4.16      2.80 o 
  10   0   4        9.34        6.30      2.98 o 
  11   0   4        7.49       10.76      7.60 o 
 -12   1   4        2.28        1.56      6.12 o 
 -11   1   4       21.48       17.24      5.10 o 
 -10   1   4        0.00       -1.63      2.79 o 
  -9   1   4      133.52      134.38      9.42 o 
  -8   1   4      280.40      271.04     17.68 o 
  -7   1   4        0.19        0.35      1.82 o 
  -6   1   4      158.89      147.24      5.08 o 
  -5   1   4      245.83      276.30      8.27 o 
  -4   1   4      429.40      440.18     12.44 o 
  -3   1   4        7.09       11.66      1.49 o 
  -2   1   4      584.28      604.91      8.42 o 
  -1   1   4      982.73      989.08     21.88 o 
   0   1   4      798.05      805.78     18.86 o 
   1   1   4      827.96      817.15     10.23 o 
   2   1   4      404.23      359.55      6.49 o 
   3   1   4     2655.73     2893.09     29.72 o 
   4   1   4      225.37      249.97      8.88 o 
   5   1   4       81.70       88.85      4.03 o 
   6   1   4        0.53        2.97      1.65 o 
   7   1   4        1.02       -1.03      2.27 o 
   8   1   4        2.62        2.99      2.24 o 
   9   1   4        5.61        2.74      2.63 o 
  10   1   4        0.15        3.89      2.69 o 
  11   1   4        1.27        3.15      2.63 o 
 -12   2   4        2.74        7.80      3.99 o 
 -11   2   4        0.68       -2.83      2.83 o 
 -10   2   4       78.22       76.20      9.08 o 
  -9   2   4        0.00        2.02      2.76 o 
  -8   2   4      493.84      538.23     15.90 o 
  -7   2   4       54.51       53.90      5.93 o 
  -6   2   4      114.35      116.61      5.98 o 
  -5   2   4      147.25      159.51      5.19 o 
  -4   2   4     7434.46     8180.13     74.19 o 
  -3   2   4       19.33       16.55      1.86 o 
  -2   2   4      156.76      161.39      3.96 o 
  -1   2   4     2386.23     2571.89     25.32 o 
   0   2   4     1093.77     1057.46     12.26 o 
   1   2   4      760.09      784.85     25.35 o 
   2   2   4       62.67       63.08      4.43 o 
   3   2   4      812.61      883.99     12.62 o 
   4   2   4      202.63      239.43      6.58 o 
   5   2   4       72.34       64.91      3.45 o 
   6   2   4        0.04        4.31      2.04 o 
   7   2   4       27.66       22.64      3.94 o 
   8   2   4        8.20        3.00      2.27 o 
   9   2   4       87.33       84.67      8.22 o 
  10   2   4       46.14       32.90     11.61 o 
  11   2   4       30.66       38.96      9.89 o 
 -12   3   4        2.94        0.16      3.21 o 
 -11   3   4        3.03        1.63      3.46 o 
 -10   3   4       13.32        8.18      4.13 o 
  -9   3   4       18.40       22.52     12.91 o 
  -8   3   4        0.14       -1.63      2.38 o 
  -7   3   4      221.55      176.21      8.49 o 
  -6   3   4      152.32      154.62      5.59 o 
  -5   3   4      450.82      459.27      9.41 o 
  -4   3   4       16.42       15.34      2.17 o 
  -3   3   4      322.23      292.33     13.26 o 
  -2   3   4        9.49       10.54      1.49 o 
  -1   3   4      559.89      511.90     17.59 o 
   0   3   4        0.01        1.71      0.96 o 
   1   3   4      971.21      897.88     13.58 o 
   2   3   4      139.75      150.15      5.68 o 
   3   3   4      279.23      258.67     11.10 o 
   4   3   4       81.98       67.84      3.65 o 
   5   3   4        2.23        1.56      1.03 o 
   6   3   4       66.78       61.85      5.81 o 
   7   3   4        4.68        2.93      2.08 o 
   8   3   4        3.38        4.93      2.69 o 
   9   3   4       65.14       47.18      6.50 o 
  10   3   4        1.04       -1.41      5.54 o 
  11   3   4        0.41       -2.23      4.57 o 
 -11   4   4       17.89       18.92      4.91 o 
 -10   4   4        0.43        1.74      4.45 o 
  -9   4   4      224.17      206.88     13.46 o 
  -8   4   4        9.96       14.88      3.90 o 
  -7   4   4      191.24      209.92      7.11 o 
  -6   4   4      231.47      228.16      7.07 o 
  -5   4   4       88.70       86.78      9.87 o 
  -4   4   4     1133.05     1027.82     15.06 o 
  -3   4   4     1310.19     1269.45     16.66 o 
  -2   4   4       76.61       75.26      2.76 o 
  -1   4   4      137.97      143.23      8.97 o 
   0   4   4      680.50      710.86     10.76 o 
   1   4   4     1395.35     1509.81     18.27 o 
   2   4   4        0.67        0.54      1.11 o 
   3   4   4      342.93      391.64     14.11 o 
   4   4   4       18.51       10.76      1.97 o 
   5   4   4      231.61      229.35      6.02 o 
   6   4   4        4.18        2.64      2.10 o 
   7   4   4      139.03      116.81      8.45 o 
   8   4   4        0.02       -2.35      2.78 o 
   9   4   4       73.63       63.26      7.58 o 
  10   4   4        0.93       -0.37      3.62 o 
  11   4   4        9.32       12.76      4.50 o 
 -11   5   4        1.07        5.17      3.48 o 
 -10   5   4        6.36       11.43      4.25 o 
  -9   5   4        1.85        0.30      3.03 o 
  -8   5   4      548.79      567.69     16.76 o 
  -7   5   4      262.47      242.86      7.92 o 
  -6   5   4       54.78       47.81      4.02 o 
  -5   5   4        8.64        7.69      2.01 o 
  -4   5   4        6.53        4.31      1.64 o 
  -3   5   4       32.36       24.54      2.20 o 
  -2   5   4      250.04      222.46      5.99 o 
  -1   5   4      217.28      186.42      6.05 o 
   0   5   4      493.34      545.75     22.48 o 
   1   5   4      275.92      222.46      6.08 o 
   2   5   4      145.71      134.72      4.93 o 
   3   5   4      155.85      145.29      5.54 o 
   4   5   4       12.79       16.48      2.39 o 
   5   5   4       46.78       49.01      3.39 o 
   6   5   4       37.43       32.60      4.54 o 
   7   5   4       17.85       14.38      3.43 o 
   8   5   4       27.51       21.15      4.76 o 
   9   5   4       43.31       36.12      5.96 o 
  10   5   4        0.59       -4.21      4.63 o 
 -11   6   4        0.85        1.56      3.80 o 
 -10   6   4       23.92       38.05      6.57 o 
  -9   6   4       92.51      101.46      8.95 o 
  -8   6   4       31.80       29.25      4.96 o 
  -7   6   4        0.68       -0.27      1.65 o 
  -6   6   4      115.28      119.56      7.79 o 
  -5   6   4        2.37        0.28      1.52 o 
  -4   6   4      198.54      193.68      7.72 o 
  -3   6   4       96.82       91.79      4.61 o 
  -2   6   4      272.88      243.17      6.69 o 
  -1   6   4      230.81      254.30      6.84 o 
   0   6   4        0.00        0.72      1.42 o 
   1   6   4      237.13      237.10      6.64 o 
   2   6   4       97.53       88.01      4.71 o 
   3   6   4       40.24       39.42      3.92 o 
   4   6   4        0.06        1.34      1.47 o 
   5   6   4       37.93       43.73      7.18 o 
   6   6   4      151.41      155.17      9.19 o 
   7   6   4       98.44      117.05     14.30 o 
   8   6   4       35.08       40.16      9.57 o 
   9   6   4        5.50        0.25      3.34 o 
  10   6   4        0.23       -0.14      3.37 o 
 -10   7   4        6.48        6.78      3.70 o 
  -9   7   4       54.40       49.34      6.65 o 
  -8   7   4       86.86       75.95      8.32 o 
  -7   7   4      266.96      262.11      8.81 o 
  -6   7   4      140.18      128.67      6.45 o 
  -5   7   4       32.16       34.48      3.15 o 
  -4   7   4       17.33       14.35      4.84 o 
  -3   7   4       18.13       16.70      2.57 o 
  -2   7   4       63.66       73.16      7.69 o 
  -1   7   4      140.76      142.16      5.36 o 
   0   7   4       13.10       12.56      4.36 o 
   1   7   4       69.55       60.61      4.22 o 
   2   7   4       24.23       27.95      3.13 o 
   3   7   4       84.18       84.33      5.14 o 
   4   7   4        0.27       -1.59      1.59 o 
   5   7   4       62.15       68.68      5.01 o 
   6   7   4        3.85        3.11      2.43 o 
   7   7   4        1.89       -2.18      2.18 o 
   8   7   4        7.14        9.53      3.85 o 
   9   7   4        1.28        3.18      3.21 o 
 -10   8   4        8.15       12.56      6.35 o 
  -9   8   4        4.22        4.17      4.82 o 
  -8   8   4        0.70       -0.51      3.29 o 
  -7   8   4      163.06      164.72      9.45 o 
  -6   8   4       57.83       46.34      3.92 o 
  -5   8   4      374.44      391.99     12.61 o 
  -4   8   4       19.78       18.33      2.83 o 
  -3   8   4        5.57       11.30      2.40 o 
  -2   8   4       80.25       82.11      5.17 o 
  -1   8   4       28.37       28.43      3.28 o 
   0   8   4        4.26        6.36      2.07 o 
   1   8   4        2.97        5.03      1.97 o 
   2   8   4       29.19       26.18      3.20 o 
   3   8   4        5.41        4.27      2.01 o 
   4   8   4       10.84       10.32      2.48 o 
   5   8   4       66.06       56.48      9.11 o 
   6   8   4        0.80        1.55      2.80 o 
   7   8   4       11.78       15.05      4.24 o 
   8   8   4        6.84        2.41      3.22 o 
   9   8   4        6.69        5.54      3.64 o 
  -9   9   4        3.00       -3.80      3.80 o 
  -8   9   4        0.46       -2.26      2.65 o 
  -7   9   4       55.29       63.80     10.43 o 
  -6   9   4       87.55      102.37      6.67 o 
  -5   9   4        4.59        7.68      2.65 o 
  -4   9   4       80.74       76.82      7.02 o 
  -3   9   4       13.16        8.08      3.62 o 
  -2   9   4        0.24        0.86      2.54 o 
  -1   9   4        9.43        6.12      5.35 o 
   0   9   4        0.42        1.50      2.25 o 
   1   9   4       84.82       89.92      9.78 o 
   2   9   4       40.73       31.56      4.67 o 
   3   9   4        2.60        2.15      2.57 o 
   4   9   4        4.90       10.97      3.48 o 
   5   9   4       25.71       29.62      7.55 o 
   6   9   4        0.47        1.67      4.73 o 
   7   9   4        3.57        2.41      5.47 o 
   8   9   4        0.00        8.57      6.07 o 
  -7  10   4        0.08        0.72      2.95 o 
  -6  10   4      113.85      124.16      7.70 o 
  -5  10   4       87.05      100.98      8.80 o 
  -4  10   4       44.30       37.84      5.98 o 
  -3  10   4        0.03        0.00      2.98 o 
  -2  10   4       10.26       10.09      3.71 o 
  -1  10   4       17.22       17.41      4.16 o 
   0  10   4       63.31       65.33      6.99 o 
   1  10   4       64.50       70.15      7.06 o 
   2  10   4       48.42       49.95      6.16 o 
   3  10   4       85.39       85.44      7.82 o 
   4  10   4       19.74       21.22      4.59 o 
   5  10   4       32.76       22.20      7.37 o 
   6  10   4        1.82       -2.55      4.31 o 
   7  10   4        1.92        3.75      5.89 o 
  -7  11   4        2.48       -0.56      4.91 o 
  -6  11   4       27.52       36.38      8.85 o 
  -5  11   4      327.02      352.18     14.60 o 
  -4  11   4       32.99       37.20     14.69 o 
  -3  11   4       62.33       81.00      8.20 o 
  -2  11   4        6.50        5.93      3.98 o 
  -1  11   4        0.04        0.67      2.91 o 
   0  11   4        9.37       14.40      4.43 o 
   1  11   4       10.03       14.91      4.41 o 
   2  11   4        0.76        0.34      3.29 o 
   3  11   4      104.10      128.28      9.77 o 
   4  11   4       13.70       13.24      4.46 o 
   5  11   4       22.86       25.31      7.37 o 
   6  11   4        5.43        7.55      5.79 o 
  -6  12   4       51.49       43.15     10.71 o 
  -5  12   4        0.39       -1.48      4.96 o 
  -4  12   4       14.66       17.01      7.28 o 
  -3  12   4        1.76        0.09      5.47 o 
  -2  12   4        0.82       -0.14      4.50 o 
  -1  12   4       21.92       21.92      5.19 o 
   0  12   4        3.20       -1.00      3.36 o 
   1  12   4       58.71       68.77      7.81 o 
   2  12   4       79.59       81.12     10.91 o 
   3  12   4       18.20       19.47      4.78 o 
   4  12   4        0.48        0.18      3.09 o 
   5  12   4        0.29       -3.94      4.87 o 
  -4  13   4       43.31       69.33     12.79 o 
  -3  13   4       16.07       26.60      8.53 o 
  -2  13   4        4.80        2.55      4.96 o 
  -1  13   4       11.06       13.86      6.58 o 
   0  13   4        0.01        5.28      4.87 o 
   1  13   4        0.26        5.93      4.50 o 
   2  13   4        5.70       10.52      5.65 o 
   3  13   4        7.14        2.50      4.91 o 
  -2 -14   5       26.17       35.83      8.85 o 
  -1 -14   5        1.36       -3.46      3.46 o 
   0 -14   5        0.21       -1.10      3.73 o 
   1 -14   5        6.06        4.17      4.43 o 
   2 -14   5        4.59       11.57      4.74 o 
   3 -14   5        5.62        3.82      4.49 o 
  -4 -13   5        0.14        4.25      3.41 o 
  -3 -13   5       19.16       14.61      5.40 o 
  -2 -13   5        0.00       -0.09      3.43 o 
  -1 -13   5        0.62       -1.12      3.61 o 
   0 -13   5        1.16       -1.95      3.59 o 
   1 -13   5        0.00       -1.29      3.50 o 
   2 -13   5        0.00       -2.10      3.24 o 
   3 -13   5        0.36        1.99      3.56 o 
   4 -13   5        0.78        2.82      4.04 o 
   5 -13   5        3.60        3.30      4.08 o 
  -6 -12   5        0.04       -0.32      3.29 o 
  -5 -12   5        0.38        2.64      3.11 o 
  -4 -12   5        3.44        2.25      3.13 o 
  -3 -12   5       31.98       27.58      8.32 o 
  -2 -12   5        1.77        4.73      3.34 o 
  -1 -12   5        0.31        2.03      3.24 o 
   0 -12   5        8.12        5.97      3.88 o 
   1 -12   5        1.59       -1.07      3.07 o 
   2 -12   5        3.59        5.06      3.52 o 
   3 -12   5        0.04       -2.58      2.58 o 
   4 -12   5       25.80       29.54      5.71 o 
   5 -12   5       13.49       10.96      4.06 o 
   6 -12   5        5.79       -1.14      3.77 o 
   7 -12   5        3.99       -2.50      5.33 o 
  -7 -11   5        0.76        8.94      4.40 o 
  -6 -11   5        3.33        6.53      4.31 o 
  -5 -11   5        4.41        3.18      3.00 o 
  -4 -11   5       23.50       19.12      4.64 o 
  -3 -11   5       17.34       24.53      6.88 o 
  -2 -11   5        1.07        3.54      3.96 o 
  -1 -11   5       33.85       35.46      5.57 o 
   0 -11   5       24.13       29.64      7.35 o 
   1 -11   5        2.62        5.36      3.06 o 
   2 -11   5       36.44       41.32      6.05 o 
   3 -11   5        9.35       21.91      4.64 o 
   4 -11   5       11.39       12.09      4.30 o 
   5 -11   5       13.50       18.32      4.96 o 
   6 -11   5        7.27        4.82      4.31 o 
   7 -11   5        1.91        4.72      3.27 o 
   8 -11   5        0.22        2.46      3.71 o 
  -8 -10   5       11.62       18.40      6.03 o 
  -7 -10   5       14.23       27.62      7.00 o 
  -6 -10   5        0.01       -1.95      3.15 o 
  -5 -10   5       21.37       16.27      4.24 o 
  -4 -10   5        9.06        8.90      3.31 o 
  -3 -10   5       97.17      118.50      9.14 o 
  -2 -10   5       23.20       28.24      5.03 o 
  -1 -10   5        0.01       -1.30      2.39 o 
   0 -10   5       64.47       65.16      7.08 o 
   1 -10   5        1.50        2.04      2.60 o 
   2 -10   5       49.47       52.42      6.18 o 
   3 -10   5        8.40        7.36      2.98 o 
   4 -10   5       64.92       74.86      7.86 o 
   5 -10   5        0.92       -1.82      1.82 o 
   6 -10   5        1.19        2.30      2.24 o 
   7 -10   5        0.72        1.76      2.73 o 
   8 -10   5        3.33        7.18      4.22 o 
  -9  -9   5        6.95        9.96      5.05 o 
  -8  -9   5        0.08        3.38      3.80 o 
  -7  -9   5        2.30        2.50      3.52 o 
  -6  -9   5       20.64       28.55      7.37 o 
  -5  -9   5       35.59       34.31      5.07 o 
  -4  -9   5        0.37        0.90      2.56 o 
  -3  -9   5        0.25       -0.34      2.36 o 
  -2  -9   5        8.45        9.44      3.73 o 
  -1  -9   5       29.06       25.93      6.00 o 
   0  -9   5       54.71       54.56      6.04 o 
   1  -9   5        6.68        4.88      2.60 o 
   2  -9   5      166.95      157.64      8.55 o 
   3  -9   5      245.49      272.83     11.42 o 
   4  -9   5       14.75       16.97      3.08 o 
   5  -9   5       12.33        8.10      4.10 o 
   6  -9   5        8.29        4.98      2.36 o 
   7  -9   5        0.05        4.82      3.24 o 
   8  -9   5        0.13        2.78      5.05 o 
   9  -9   5       55.96       64.65     12.24 o 
  -9  -8   5       17.65       20.72      6.40 o 
  -8  -8   5      101.80       90.05     12.37 o 
  -7  -8   5       34.70       37.82      7.74 o 
  -6  -8   5        0.00        1.34      3.34 o 
  -5  -8   5        0.11        2.27      2.62 o 
  -4  -8   5        8.62        2.63      2.33 o 
  -3  -8   5       86.95       85.79      7.16 o 
  -2  -8   5      265.65      256.32     10.35 o 
  -1  -8   5      136.53      118.95      7.88 o 
   0  -8   5       29.93       34.56      4.67 o 
   1  -8   5      676.16      730.47     18.03 o 
   2  -8   5      135.17      134.21      7.80 o 
   3  -8   5       77.19       80.29      5.50 o 
   4  -8   5       47.32       41.48      4.17 o 
   5  -8   5        2.22        2.61      4.45 o 
   6  -8   5        7.37        7.42      3.11 o 
   7  -8   5        6.30        1.90      4.45 o 
   8  -8   5       24.33       20.53      6.86 o 
   9  -8   5       54.18       37.45      9.27 o 
  10  -8   5        0.50       -3.62      5.19 o 
 -10  -7   5        0.12       -3.02      3.02 o 
  -9  -7   5        6.47        6.78      3.43 o 
  -8  -7   5       13.25       11.23      3.76 o 
  -7  -7   5       43.21       66.80      6.75 o 
  -6  -7   5       33.12       29.67      4.51 o 
  -5  -7   5       18.61       18.72      2.83 o 
  -4  -7   5        8.63        8.35      2.58 o 
  -3  -7   5        3.05        2.43      2.19 o 
  -2  -7   5        1.75        1.08      1.99 o 
  -1  -7   5       82.53       93.11      6.72 o 
   0  -7   5      353.52      338.62     11.09 o 
   1  -7   5      904.90      916.96     19.56 o 
   2  -7   5       78.69       68.36      5.99 o 
   3  -7   5       52.76       54.06      4.33 o 
   4  -7   5      102.33       85.89      5.51 o 
   5  -7   5        0.08       -1.21      1.95 o 
   6  -7   5       10.13        6.58      3.01 o 
   7  -7   5        0.46        1.11      3.75 o 
   8  -7   5        7.32       14.83      5.98 o 
   9  -7   5      110.46      123.24     15.06 o 
  10  -7   5        3.99        3.66      5.10 o 
 -10  -6   5       17.34       28.75      5.29 o 
  -9  -6   5       31.44       37.10      5.79 o 
  -8  -6   5       62.90       70.22     12.88 o 
  -7  -6   5       43.89       46.31      5.70 o 
  -6  -6   5       18.39       15.49      3.25 o 
  -5  -6   5        3.14        2.88      1.61 o 
  -4  -6   5       53.32       46.12      3.74 o 
  -3  -6   5      168.68      175.82      7.42 o 
  -2  -6   5      858.01      943.60     13.99 o 
  -1  -6   5      125.74      116.71      3.96 o 
   0  -6   5      624.96      601.69      9.27 o 
   1  -6   5     1533.83     1560.16     21.31 o 
   2  -6   5       63.97       52.07      3.24 o 
   3  -6   5      222.45      209.04      5.24 o 
   4  -6   5       19.07       21.29      2.58 o 
   5  -6   5      120.05      125.30      5.46 o 
   6  -6   5       58.23       58.92      4.50 o 
   7  -6   5        4.90        8.90      2.85 o 
   8  -6   5      116.34      132.57     18.12 o 
   9  -6   5       85.94      110.35     14.09 o 
  10  -6   5       21.28       30.63      8.34 o 
  11  -6   5        5.91       11.08      6.16 o 
 -11  -5   5        0.78        1.20      3.65 o 
 -10  -5   5       65.13       72.36      7.98 o 
  -9  -5   5      162.71      182.75     11.60 o 
  -8  -5   5       22.73       11.21      3.85 o 
  -7  -5   5      241.00      259.57     10.77 o 
  -6  -5   5      200.21      218.63      7.14 o 
  -5  -5   5      103.70      108.24      5.15 o 
  -4  -5   5       16.87       20.87      2.65 o 
  -3  -5   5       23.16       20.91      2.46 o 
  -2  -5   5      308.45      359.56     11.49 o 
  -1  -5   5       14.54       11.41      1.72 o 
   0  -5   5      244.14      252.32     10.29 o 
   1  -5   5     1440.82     1488.71     26.74 o 
   2  -5   5        3.05        8.93      1.95 o 
   3  -5   5       32.75       33.42      2.78 o 
   4  -5   5       74.09       71.22      4.14 o 
   5  -5   5      102.35       97.30      4.68 o 
   6  -5   5        3.25        1.35      2.11 o 
   7  -5   5        0.03       -1.51      2.04 o 
   8  -5   5       11.78       12.78      3.45 o 
   9  -5   5      119.57      127.54      9.64 o 
  10  -5   5        2.24       -3.13      3.20 o 
  11  -5   5        1.12        1.10      4.91 o 
 -11  -4   5        1.40       -0.62      3.10 o 
 -10  -4   5       94.91      106.97      9.68 o 
  -9  -4   5      369.18      370.47     14.31 o 
  -8  -4   5       34.88       35.98      5.16 o 
  -7  -4   5       66.74       81.87      6.93 o 
  -6  -4   5       36.27       37.00      3.40 o 
  -5  -4   5        3.92        6.98      1.82 o 
  -4  -4   5       76.00       85.88      4.40 o 
  -3  -4   5      407.91      482.51     10.98 o 
  -2  -4   5      569.77      604.09     18.96 o 
  -1  -4   5      925.40      978.03     13.28 o 
   0  -4   5      627.32      647.69      9.88 o 
   1  -4   5      131.91      119.13      3.36 o 
   2  -4   5     1244.09     1297.54     27.53 o 
   3  -4   5      177.94      170.18      5.28 o 
   4  -4   5      779.89      787.07     16.29 o 
   5  -4   5       21.26       19.32      4.52 o 
   6  -4   5       33.22       35.55      3.32 o 
   7  -4   5       85.55       89.30      7.00 o 
   8  -4   5       48.66       60.04      6.31 o 
   9  -4   5       40.63       44.50      6.06 o 
  10  -4   5       52.43       70.06      7.78 o 
  11  -4   5        0.15       -2.63      2.63 o 
 -11  -3   5       12.41        2.28      4.84 o 
 -10  -3   5       45.88       48.70      6.77 o 
  -9  -3   5       12.21       18.87      4.41 o 
  -8  -3   5       62.86       58.41      6.44 o 
  -7  -3   5       21.36       15.53      3.41 o 
  -6  -3   5       70.84       61.82      4.13 o 
  -5  -3   5      790.48      787.14     13.03 o 
  -4  -3   5        5.29        5.08      1.97 o 
  -3  -3   5       47.77       38.82      2.96 o 
  -2  -3   5      149.04      142.39      4.42 o 
  -1  -3   5      529.94      574.80      9.14 o 
   0  -3   5        9.99        8.16      1.35 o 
   1  -3   5     1080.62     1068.30     11.88 o 
   2  -3   5     1257.87     1383.49     17.24 o 
   3  -3   5        1.36        0.37      0.97 o 
   4  -3   5      314.28      355.26      7.98 o 
   5  -3   5      557.79      520.91     17.15 o 
   6  -3   5       36.91       33.35      3.16 o 
   7  -3   5        0.41        0.17      1.80 o 
   8  -3   5       70.14       68.36      6.71 o 
   9  -3   5        6.97        9.89      3.35 o 
  10  -3   5        7.79        2.04      2.63 o 
  11  -3   5        0.47        3.47      5.05 o 
 -12  -2   5       81.96       93.83      9.51 o 
 -11  -2   5        7.83        8.16      3.71 o 
 -10  -2   5        0.05       -0.23      2.88 o 
  -9  -2   5        0.01        2.25      2.62 o 
  -8  -2   5        0.01       -0.42      2.09 o 
  -7  -2   5        2.94        2.27      1.98 o 
  -6  -2   5       49.93       47.48      3.58 o 
  -5  -2   5      630.22      679.02     11.67 o 
  -4  -2   5       10.34       10.81      1.84 o 
  -3  -2   5       62.27       69.70      4.50 o 
  -2  -2   5      919.58      962.96     12.77 o 
  -1  -2   5      317.58      321.02      6.24 o 
   0  -2   5      204.00      207.33      7.99 o 
   1  -2   5     2001.19     2110.17     19.20 o 
   2  -2   5      430.83      473.57      8.39 o 
   3  -2   5      118.49      129.82      4.36 o 
   4  -2   5       83.09       85.23      4.03 o 
   5  -2   5        9.76        6.66      2.66 o 
   6  -2   5       93.12       79.58      7.28 o 
   7  -2   5      211.44      194.47      8.99 o 
   8  -2   5       21.49       16.37      5.65 o 
   9  -2   5       68.82       56.45      7.04 o 
  10  -2   5        0.54        3.29      2.94 o 
  11  -2   5        0.14        1.66      2.78 o 
 -12  -1   5        0.36        2.38      3.25 o 
 -11  -1   5        0.47       -2.51      2.51 o 
 -10  -1   5        0.46       -0.01      3.10 o 
  -9  -1   5       16.53       14.88      3.82 o 
  -8  -1   5        2.91        4.30      2.60 o 
  -7  -1   5        5.43        4.48      2.50 o 
  -6  -1   5        4.05        4.55      1.66 o 
  -5  -1   5      683.78      787.10     12.63 o 
  -4  -1   5      934.29     1050.47     25.47 o 
  -3  -1   5      262.76      261.48      8.60 o 
  -2  -1   5      152.62      161.04      3.68 o 
  -1  -1   5      248.08      242.75      4.91 o 
   0  -1   5      139.90      155.74      8.11 o 
   1  -1   5      761.49      741.96     10.24 o 
   2  -1   5     1763.16     1871.56     20.86 o 
   3  -1   5       74.21       58.72      3.34 o 
   4  -1   5      835.75      911.45     13.63 o 
   5  -1   5      282.03      295.05     13.26 o 
   6  -1   5       93.65       79.73      6.31 o 
   7  -1   5        1.40        1.31      3.75 o 
   8  -1   5        3.28        4.92      2.69 o 
   9  -1   5        5.58        5.73      4.45 o 
  10  -1   5        0.35        2.33      2.76 o 
  11  -1   5        0.02        6.07      3.39 o 
 -12   0   5        4.24       -0.57      3.54 o 
 -11   0   5       66.66       59.01      7.58 o 
 -10   0   5       21.46       16.11      9.25 o 
  -9   0   5        7.57        7.60      3.34 o 
  -8   0   5        0.06       -0.23      2.60 o 
  -7   0   5       38.29       35.37      7.99 o 
  -6   0   5       86.10       74.41      4.91 o 
  -5   0   5      410.18      409.05      8.48 o 
  -4   0   5     1408.37     1476.01     26.35 o 
  -3   0   5      376.63      351.39      6.88 o 
  -2   0   5        5.64        4.98      0.98 o 
  -1   0   5      273.69      245.70      6.30 o 
   0   0   5      153.18      136.05      7.74 o 
   1   0   5      541.78      609.96     16.01 o 
   2   0   5      128.87      125.33      5.17 o 
   3   0   5      571.42      548.96     32.33 o 
   4   0   5      129.26      107.38      4.02 o 
   5   0   5        3.58        2.61      1.18 o 
   6   0   5        1.35        1.76      1.63 o 
   7   0   5       45.34       46.16      5.25 o 
   8   0   5        7.15        5.89      2.49 o 
   9   0   5        6.59        8.89      3.13 o 
  10   0   5        1.06       -0.20      2.70 o 
  11   0   5        0.04        0.83      2.74 o 
 -12   1   5        2.20        2.14      3.96 o 
 -11   1   5        0.19        0.24      3.00 o 
 -10   1   5       85.87       98.54      9.89 o 
  -9   1   5       30.48       36.57      6.21 o 
  -8   1   5       93.50       91.24      7.56 o 
  -7   1   5        3.90       11.60      2.90 o 
  -6   1   5       39.10       33.86      3.21 o 
  -5   1   5      185.96      184.38      5.69 o 
  -4   1   5     1178.68     1394.85     17.74 o 
  -3   1   5     1336.48     1427.12     31.24 o 
  -2   1   5      797.93      795.92     10.35 o 
  -1   1   5      524.68      512.90     19.56 o 
   0   1   5       43.12       34.77      4.24 o 
   1   1   5      326.34      306.81      5.65 o 
   2   1   5     1544.61     1494.83     17.54 o 
   3   1   5      206.58      193.82      5.98 o 
   4   1   5       21.15       23.49      3.78 o 
   5   1   5       87.44       77.02      3.96 o 
   6   1   5       23.52       21.69      3.46 o 
   7   1   5      196.48      197.28     13.58 o 
   8   1   5       18.60       15.93      3.62 o 
   9   1   5        6.25        1.62      2.67 o 
  10   1   5        9.57        6.14      3.17 o 
  11   1   5        1.23       -0.40      2.71 o 
 -12   2   5        8.83       22.28      5.39 o 
 -11   2   5        0.01        4.36      3.75 o 
 -10   2   5       32.25       24.25      5.34 o 
  -9   2   5        0.83        0.72      2.71 o 
  -8   2   5       37.17       34.91      5.10 o 
  -7   2   5       65.76       60.54      5.89 o 
  -6   2   5      224.85      199.38      7.07 o 
  -5   2   5      222.32      258.32      6.91 o 
  -4   2   5      203.86      218.38      5.94 o 
  -3   2   5      940.53     1024.73     21.67 o 
  -2   2   5     1030.52      958.29     12.14 o 
  -1   2   5      478.69      448.70     11.73 o 
   0   2   5     1538.42     1677.77     17.99 o 
   1   2   5      756.80      852.27     15.25 o 
   2   2   5       53.82       45.05      2.76 o 
   3   2   5      412.94      429.61     11.52 o 
   4   2   5      187.81      233.91     16.22 o 
   5   2   5      191.80      202.76      6.04 o 
   6   2   5        0.01        0.01      1.83 o 
   7   2   5       57.53       52.55      9.18 o 
   8   2   5       39.70       54.52      6.34 o 
   9   2   5        7.48        3.26      2.90 o 
  10   2   5       13.97       12.27      3.79 o 
  11   2   5        6.49        8.65      3.98 o 
 -12   3   5        0.00        1.26      4.05 o 
 -11   3   5        0.64        0.61      3.35 o 
 -10   3   5       13.79       20.28     10.75 o 
  -9   3   5      181.38      177.18     10.83 o 
  -8   3   5       15.03       30.67      4.88 o 
  -7   3   5       40.42       36.19      3.71 o 
  -6   3   5       14.70        9.99      2.15 o 
  -5   3   5       37.25       40.52      8.13 o 
  -4   3   5       17.48       15.17      2.10 o 
  -3   3   5       38.81       53.22      4.08 o 
  -2   3   5     1261.52     1417.76     21.90 o 
  -1   3   5       86.09       88.01      3.05 o 
   0   3   5     6895.95     7537.14     67.55 o 
   1   3   5      893.92      938.44     12.72 o 
   2   3   5       38.33       31.64      2.61 o 
   3   3   5      228.87      246.38      7.25 o 
   4   3   5      152.37      151.01      5.26 o 
   5   3   5       22.55       15.42      2.34 o 
   6   3   5       13.99       20.57      4.73 o 
   7   3   5        9.76        7.90      4.03 o 
   8   3   5        0.10       -1.68      2.23 o 
   9   3   5       19.34       17.44      5.05 o 
  10   3   5        4.32        6.95      5.07 o 
  11   3   5        0.67        1.89      3.13 o 
 -11   4   5       18.52       28.27      5.58 o 
 -10   4   5       16.31       28.83      5.64 o 
  -9   4   5       92.33       87.10      8.29 o 
  -8   4   5       59.99       51.37      6.04 o 
  -7   4   5        5.50        1.51      1.72 o 
  -6   4   5      257.59      225.14     15.22 o 
  -5   4   5      216.95      202.74     10.78 o 
  -4   4   5      877.53      948.25     14.45 o 
  -3   4   5      981.67     1035.27     14.74 o 
  -2   4   5      363.93      397.85      7.85 o 
  -1   4   5      156.89      168.44      4.78 o 
   0   4   5      530.98      566.20     10.96 o 
   1   4   5       77.04       75.57      7.62 o 
   2   4   5        4.48        1.99      1.26 o 
   3   4   5      335.49      313.30      7.63 o 
   4   4   5        5.39        7.23      1.80 o 
   5   4   5        1.25        0.92      1.19 o 
   6   4   5      115.92      111.99      7.79 o 
   7   4   5        6.15        7.71      2.78 o 
   8   4   5      110.82       82.99      7.97 o 
   9   4   5       92.88       78.78      8.24 o 
  10   4   5       17.95       26.73      5.42 o 
 -11   5   5       19.40       27.70      5.89 o 
 -10   5   5        0.86       -2.38      3.36 o 
  -9   5   5      122.09      149.99     10.34 o 
  -8   5   5        3.22        6.94      3.39 o 
  -7   5   5        5.02        7.52      2.22 o 
  -6   5   5        0.94        0.28      1.92 o 
  -5   5   5        1.13        0.06      1.37 o 
  -4   5   5        0.13       -0.19      2.20 o 
  -3   5   5        1.42        2.26      1.21 o 
  -2   5   5      691.77      721.58     11.92 o 
  -1   5   5       16.25       21.45      2.37 o 
   0   5   5      556.75      624.35     10.74 o 
   1   5   5      100.79      119.89      4.94 o 
   2   5   5       13.25        9.55      1.87 o 
   3   5   5        0.29        1.32      1.34 o 
   4   5   5       28.40       26.43      2.98 o 
   5   5   5      178.33      169.60      6.28 o 
   6   5   5        2.27        1.76      2.13 o 
   7   5   5       33.72       18.47      4.14 o 
   8   5   5        2.16        1.40      3.20 o 
   9   5   5       22.74       17.17      9.34 o 
  10   5   5        1.37        6.92      4.06 o 
 -11   6   5        4.75       -1.58      5.54 o 
 -10   6   5        5.59        4.76      3.69 o 
  -9   6   5       10.42        9.51      4.07 o 
  -8   6   5      345.81      327.16     12.78 o 
  -7   6   5       33.40       37.80      4.11 o 
  -6   6   5      394.48      364.46      9.77 o 
  -5   6   5       37.67       32.84      3.46 o 
  -4   6   5        2.53        2.88      1.34 o 
  -3   6   5       65.79       60.60      4.11 o 
  -2   6   5       46.46       54.06      3.78 o 
  -1   6   5      636.83      673.80     12.03 o 
   0   6   5      278.41      288.99      7.49 o 
   1   6   5      851.70      887.21     14.39 o 
   2   6   5        8.72        8.10      1.89 o 
   3   6   5       20.56       22.67      3.29 o 
   4   6   5      591.17      563.90     11.88 o 
   5   6   5        6.84        8.54      4.19 o 
   6   6   5        1.48        0.71      2.18 o 
   7   6   5        0.43       -2.00      2.00 o 
   8   6   5        7.22        0.92      2.92 o 
   9   6   5        2.09        2.00      3.01 o 
  10   6   5        1.88       -0.73      3.25 o 
 -10   7   5       10.98        3.34      5.28 o 
  -9   7   5        4.78        1.24      5.61 o 
  -8   7   5       24.19       18.85      4.25 o 
  -7   7   5       50.28       50.94      9.04 o 
  -6   7   5        0.27       -0.55      5.05 o 
  -5   7   5        8.17        3.81      4.40 o 
  -4   7   5       45.45       40.51      3.20 o 
  -3   7   5       12.81        8.92      2.20 o 
  -2   7   5        5.67        6.71      1.98 o 
  -1   7   5      118.26      120.17      9.48 o 
   0   7   5       73.29       81.00      5.86 o 
   1   7   5       11.73       10.57      2.09 o 
   2   7   5       32.93       33.57      3.42 o 
   3   7   5       31.39       29.43      3.39 o 
   4   7   5      354.57      396.12     10.25 o 
   5   7   5       62.50       65.67      6.49 o 
   6   7   5       29.16       25.09      4.58 o 
   7   7   5        0.01        3.98      2.64 o 
   8   7   5        0.81        0.80      2.73 o 
   9   7   5        9.40       10.49      4.00 o 
  -8   8   5        2.32        1.76      4.26 o 
  -7   8   5      177.59      194.89     11.73 o 
  -6   8   5      127.98      122.50      7.51 o 
  -5   8   5      111.90      115.67      5.37 o 
  -4   8   5      203.16      240.46     19.86 o 
  -3   8   5      112.11      127.51      6.10 o 
  -2   8   5      122.91      120.89      5.86 o 
  -1   8   5       59.15       56.15      4.44 o 
   0   8   5      244.67      253.46     10.20 o 
   1   8   5      122.15      128.65      5.84 o 
   2   8   5       62.05       60.93      4.71 o 
   3   8   5        9.41       10.54      2.41 o 
   4   8   5      706.84      756.52     15.17 o 
   5   8   5        0.68        2.13      3.24 o 
   6   8   5        8.58       10.93      7.09 o 
   7   8   5        2.44        5.88      3.37 o 
   8   8   5        8.43        9.49      3.78 o 
  -7   9   5        7.21        5.24      5.10 o 
  -6   9   5       38.30       38.65      8.85 o 
  -5   9   5        4.51       -3.85      3.85 o 
  -4   9   5      229.18      239.35     10.79 o 
  -3   9   5        3.73        3.58      3.02 o 
  -2   9   5        0.74        1.90      3.11 o 
  -1   9   5        0.05       -1.51      2.26 o 
   0   9   5       14.68       15.84      6.35 o 
   1   9   5        0.03        0.04      2.45 o 
   2   9   5       72.91       86.55      7.20 o 
   3   9   5      108.59      115.01      8.16 o 
   4   9   5      316.05      322.77      9.94 o 
   5   9   5        5.79       10.84      3.37 o 
   6   9   5        0.86        2.82      3.37 o 
   7   9   5        3.14        6.51      3.28 o 
   8   9   5        6.63       14.13      4.34 o 
  -7  10   5        0.41       -0.28      5.01 o 
  -6  10   5       35.15       43.06      9.64 o 
  -5  10   5      117.27      113.69     13.90 o 
  -4  10   5       58.81       59.93     10.52 o 
  -3  10   5       55.72       67.99     10.94 o 
  -2  10   5       18.45       16.73      6.72 o 
  -1  10   5       58.64       64.33     10.20 o 
   0  10   5       35.64       44.49      6.03 o 
   1  10   5        2.13        0.20      2.62 o 
   2  10   5       47.78       51.47     11.05 o 
   3  10   5       58.45       62.39      9.32 o 
   4  10   5       59.88       61.75      6.81 o 
   5  10   5        0.63       -3.71      5.10 o 
   6  10   5        2.75        1.30      4.87 o 
   7  10   5        0.16       -0.56      5.05 o 
  -7  11   5        1.21       -3.34      5.01 o 
  -6  11   5        7.21        7.60      6.12 o 
  -5  11   5       16.81       14.18      6.95 o 
  -4  11   5      111.96      127.64     15.39 o 
  -3  11   5       14.12       21.37      6.95 o 
  -2  11   5        1.34       11.45      5.79 o 
  -1  11   5       21.39       17.84      6.07 o 
   0  11   5        5.23        7.23      5.33 o 
   1  11   5       90.85       91.63     12.47 o 
   2  11   5       10.65       13.12      5.70 o 
   3  11   5        1.69       -2.04      3.38 o 
   4  11   5        6.33        1.62      4.36 o 
   5  11   5        0.26       -4.12      4.54 o 
  -6  12   5        7.23       15.62      7.46 o 
  -5  12   5       14.14       26.46      8.39 o 
  -4  12   5        0.01        5.93      6.30 o 
  -3  12   5        0.16        0.05      4.77 o 
  -2  12   5       15.56       16.27      7.28 o 
  -1  12   5        0.00        5.70      4.63 o 
   0  12   5        2.40        3.94      4.03 o 
   1  12   5        9.74       10.75      5.14 o 
   2  12   5        0.32       -2.69      3.62 o 
   3  12   5        4.46       12.00      5.61 o 
   4  12   5        4.59        6.21      4.96 o 
  -3  13   5       25.09       31.93      9.04 o 
  -2  13   5        3.46        5.56      5.61 o 
  -1  13   5        5.52        8.81      6.16 o 
   0  13   5        1.73        3.80      4.82 o 
   1  13   5        0.00       -0.97      4.36 o 
   2  13   5       21.33       18.17      6.67 o 
  -1 -14   6        4.61        5.64      3.87 o 
   0 -14   6       17.62       31.70      8.81 o 
   1 -14   6        1.45       28.23     19.81 o 
   2 -14   6        1.88       -1.25      3.68 o 
  -4 -13   6       62.43       59.61      7.62 o 
  -3 -13   6        0.76        0.97      3.23 o 
  -2 -13   6        1.54       -2.84      5.47 o 
  -1 -13   6        2.75        1.62      3.19 o 
   0 -13   6        4.74       -0.80      3.29 o 
   1 -13   6       13.21       10.64      4.31 o 
   2 -13   6        5.95        7.79     13.97 o 
   3 -13   6        7.49        5.64      3.70 o 
   4 -13   6        5.06        2.22      8.20 o 
   5 -13   6        0.07        3.76      3.53 o 
  -6 -12   6        1.19        4.40      4.59 o 
  -5 -12   6        1.05       -1.02      3.71 o 
  -4 -12   6       22.32       25.76      5.58 o 
  -3 -12   6       56.21       52.23      7.19 o 
  -2 -12   6        4.22        4.07      3.01 o 
  -1 -12   6        6.60        4.84      3.16 o 
   0 -12   6        1.20       -1.00      3.20 o 
   1 -12   6       12.54       12.81      4.18 o 
   2 -12   6        5.66       -2.30      2.56 o 
   3 -12   6       16.02       14.29      4.39 o 
   4 -12   6      114.51      107.43     13.95 o 
   5 -12   6        0.56        4.73      7.93 o 
   6 -12   6        4.97        8.55      6.09 o 
  -7 -11   6        1.47        5.01      4.22 o 
  -6 -11   6        1.12       -0.56      4.08 o 
  -5 -11   6       15.53        6.99      3.66 o 
  -4 -11   6       90.77       80.89     13.21 o 
  -3 -11   6       81.09       83.54     10.17 o 
  -2 -11   6       12.32       17.64      4.60 o 
  -1 -11   6       38.63       38.91      7.74 o 
   0 -11   6        6.72        3.77      6.00 o 
   1 -11   6        2.07        4.25      2.95 o 
   2 -11   6        0.54        1.09      2.59 o 
   3 -11   6       16.17       14.07      4.33 o 
   4 -11   6       20.05       32.51      5.33 o 
   5 -11   6        4.18        5.66      3.40 o 
   6 -11   6        1.69        2.00      2.36 o 
   7 -11   6        9.53       11.26      3.85 o 
  -8 -10   6       29.88       29.06      7.51 o 
  -7 -10   6        0.36        5.19      3.99 o 
  -6 -10   6        3.78        0.32      4.36 o 
  -5 -10   6       12.34       13.59      3.98 o 
  -4 -10   6        9.97       14.53      4.09 o 
  -3 -10   6        3.61        4.49      3.14 o 
  -2 -10   6      123.89      145.83     16.87 o 
  -1 -10   6        0.14        0.09      2.70 o 
   0 -10   6       40.12       37.56      5.37 o 
   1 -10   6       32.73       34.26      5.37 o 
   2 -10   6      109.23      101.27     10.08 o 
   3 -10   6       17.52       21.17      4.32 o 
   4 -10   6        0.88        2.05      2.74 o 
   5 -10   6      123.93      156.29      8.92 o 
   6 -10   6        0.10        4.69      2.44 o 
   7 -10   6        1.50        4.59      3.06 o 
   8 -10   6        9.15        6.40      3.66 o 
  -9  -9   6       40.86       35.36      7.79 o 
  -8  -9   6        0.11       -2.92      2.92 o 
  -7  -9   6        1.54       -2.50      3.38 o 
  -6  -9   6        4.53       10.94      4.40 o 
  -5  -9   6        3.85        9.06      3.26 o 
  -4  -9   6        8.22        6.00      4.15 o 
  -3  -9   6        6.89        5.30      2.90 o 
  -2  -9   6      176.41      150.59      9.65 o 
  -1  -9   6        7.45        4.41      3.38 o 
   0  -9   6      349.08      346.30     12.93 o 
   1  -9   6       13.38        8.14      2.86 o 
   2  -9   6        3.17       -2.09      2.09 o 
   3  -9   6        2.77       12.42      3.42 o 
   4  -9   6        0.24        3.41      2.09 o 
   5  -9   6       33.24       37.57      4.46 o 
   6  -9   6        9.52       12.58      2.84 o 
   7  -9   6       10.09        8.39      3.24 o 
   8  -9   6        8.71       15.25      6.77 o 
   9  -9   6        0.47        1.21      6.07 o 
  -9  -8   6       44.40       39.07      8.25 o 
  -8  -8   6       94.72       89.96     12.51 o 
  -7  -8   6       13.34       16.22      5.47 o 
  -6  -8   6       29.82       27.39      6.77 o 
  -5  -8   6       33.36       39.29      5.24 o 
  -4  -8   6       51.40       60.10      6.29 o 
  -3  -8   6       29.71       26.73      6.28 o 
  -2  -8   6      159.08      167.30     18.28 o 
  -1  -8   6      152.02      141.29      8.75 o 
   0  -8   6      561.49      584.54     16.42 o 
   1  -8   6       20.33       10.42      6.56 o 
   2  -8   6       37.38       34.86      4.72 o 
   3  -8   6       52.64       54.71      5.89 o 
   4  -8   6       50.23       52.86      4.63 o 
   5  -8   6       95.39      117.80      7.04 o 
   6  -8   6       38.56       41.84      4.36 o 
   7  -8   6        4.59        4.50      5.14 o 
   8  -8   6        5.31       13.81      6.77 o 
   9  -8   6        4.91        7.79      5.75 o 
 -10  -7   6        2.54        3.43      3.44 o 
  -9  -7   6       77.13      106.32      9.63 o 
  -8  -7   6      153.10      161.66     14.34 o 
  -7  -7   6       40.32       38.33      6.91 o 
  -6  -7   6        2.19        3.51      2.38 o 
  -5  -7   6        5.46        4.36      2.57 o 
  -4  -7   6        0.94        0.19      1.84 o 
  -3  -7   6        5.96        2.84      2.12 o 
  -2  -7   6        6.44        7.33      2.73 o 
  -1  -7   6     1059.68     1093.38     22.35 o 
   0  -7   6      867.10      843.48     18.89 o 
   1  -7   6        4.25        1.46      2.02 o 
   2  -7   6        6.72        6.68      2.59 o 
   3  -7   6        0.04        2.48      1.56 o 
   4  -7   6        1.96        4.39      2.76 o 
   5  -7   6       13.16       12.33      3.20 o 
   6  -7   6       20.64        7.83      3.11 o 
   7  -7   6        3.90        4.91      4.59 o 
   8  -7   6       33.13       26.79      7.69 o 
   9  -7   6        0.51        6.44      4.91 o 
  10  -7   6        8.69        3.89      4.96 o 
 -10  -6   6        1.23        4.19      3.14 o 
  -9  -6   6      117.21      123.33      9.80 o 
  -8  -6   6      183.28      192.59     11.89 o 
  -7  -6   6       32.54       33.43      7.35 o 
  -6  -6   6      286.01      286.50      8.72 o 
  -5  -6   6        7.73        6.13      1.99 o 
  -4  -6   6       23.65       20.53      2.75 o 
  -3  -6   6       13.54       11.36      2.28 o 
  -2  -6   6        9.98        8.01      1.70 o 
  -1  -6   6       57.86       53.85      5.26 o 
   0  -6   6     1595.64     1606.82     19.65 o 
   1  -6   6       14.22       14.47      2.32 o 
   2  -6   6      246.03      241.62      5.59 o 
   3  -6   6       32.20       32.57      2.58 o 
   4  -6   6       67.40       67.08      4.29 o 
   5  -6   6      131.33      113.55      5.33 o 
   6  -6   6        0.25       -0.44      1.70 o 
   7  -6   6        5.39        9.64      4.54 o 
   8  -6   6       12.26       10.80      5.61 o 
   9  -6   6       19.38       15.48      6.26 o 
  10  -6   6       10.89       17.10      7.14 o 
 -11  -5   6        1.88        6.23      3.57 o 
 -10  -5   6        8.88       14.18      5.28 o 
  -9  -5   6       31.94       37.50      5.95 o 
  -8  -5   6      120.73      121.71      9.05 o 
  -7  -5   6       48.73       39.43     12.54 o 
  -6  -5   6       44.40       37.81      8.90 o 
  -5  -5   6        0.22        0.56      1.83 o 
  -4  -5   6        1.21        0.16      1.34 o 
  -3  -5   6        3.73        5.69      1.73 o 
  -2  -5   6      122.73      126.99      4.68 o 
  -1  -5   6      944.48      957.44     24.45 o 
   0  -5   6      447.15      493.21      9.00 o 
   1  -5   6      106.27       94.30      4.43 o 
   2  -5   6        1.22       -0.30      0.98 o 
   3  -5   6        1.12        0.33      1.34 o 
   4  -5   6       30.52       29.25      2.92 o 
   5  -5   6      168.83      165.30      6.02 o 
   6  -5   6       33.66       33.85      3.40 o 
   7  -5   6       58.18       53.70      5.70 o 
   8  -5   6       51.90       66.88      6.81 o 
   9  -5   6        0.34       -1.90      2.32 o 
  10  -5   6        0.67        5.27      3.55 o 
  11  -5   6        6.71        6.96      4.26 o 
 -11  -4   6        1.43       -2.96      2.96 o 
 -10  -4   6        6.30        5.14      8.18 o 
  -9  -4   6        7.32        4.32      3.18 o 
  -8  -4   6       17.66       25.28      4.45 o 
  -7  -4   6       25.63       31.55      7.39 o 
  -6  -4   6      517.08      514.31     11.11 o 
  -5  -4   6      452.59      453.54     10.02 o 
  -4  -4   6      137.17      124.78      4.91 o 
  -3  -4   6      373.39      383.26      8.40 o 
  -2  -4   6      222.16      194.59      5.62 o 
  -1  -4   6      389.98      364.89      7.63 o 
   0  -4   6     1532.80     1710.32     26.51 o 
   1  -4   6      670.92      676.58     10.96 o 
   2  -4   6     1306.18     1383.09     15.57 o 
   3  -4   6      284.04      294.30      7.32 o 
   4  -4   6      391.76      376.43      8.71 o 
   5  -4   6       38.49       36.96      3.32 o 
   6  -4   6       30.07       28.27      3.41 o 
   7  -4   6        0.11       -0.08      1.79 o 
   8  -4   6       17.81       19.93      3.82 o 
   9  -4   6       42.34       52.74      6.66 o 
  10  -4   6       42.16       40.29      6.13 o 
  11  -4   6       17.45       26.07      5.26 o 
 -11  -3   6        1.77       -2.50      2.98 o 
 -10  -3   6       21.74       18.70      4.57 o 
  -9  -3   6        0.02       -0.65      2.69 o 
  -8  -3   6       57.73       58.03      6.26 o 
  -7  -3   6       95.35      101.16      7.52 o 
  -6  -3   6        2.35        2.76      1.79 o 
  -5  -3   6       18.94       18.73      2.58 o 
  -4  -3   6      896.63      933.25     14.33 o 
  -3  -3   6       15.52       18.90      6.28 o 
  -2  -3   6        7.34       10.52      2.11 o 
  -1  -3   6       41.67       55.64      3.96 o 
   0  -3   6     1128.66     1241.05     15.74 o 
   1  -3   6      816.60      886.55     13.81 o 
   2  -3   6      648.60      664.19     11.03 o 
   3  -3   6      108.76       92.88      4.08 o 
   4  -3   6      463.03      464.90      9.64 o 
   5  -3   6      153.12      141.32      5.35 o 
   6  -3   6       13.64       11.72      2.13 o 
   7  -3   6       10.23        9.60      2.79 o 
   8  -3   6       28.38       24.82      4.36 o 
   9  -3   6       23.76       20.89      5.01 o 
  10  -3   6        8.29        9.80      3.71 o 
  11  -3   6        4.43        2.19      4.89 o 
 -11  -2   6        3.83        3.27      9.59 o 
 -10  -2   6       25.13       30.48     10.54 o 
  -9  -2   6       41.96       34.20      5.18 o 
  -8  -2   6       45.03       48.14      5.85 o 
  -7  -2   6       11.19        4.26      4.75 o 
  -6  -2   6      147.54      151.39      5.58 o 
  -5  -2   6     3837.41     4253.26     43.68 o 
  -4  -2   6      192.16      193.79      5.79 o 
  -3  -2   6      211.31      205.49      6.72 o 
  -2  -2   6       62.37       64.69      3.24 o 
  -1  -2   6      241.93      241.56      5.61 o 
   0  -2   6      166.51      138.13      4.11 o 
   1  -2   6     1144.94     1269.77     13.42 o 
   2  -2   6     2469.12     2641.14     28.18 o 
   3  -2   6       70.96       81.76      3.80 o 
   4  -2   6      228.79      228.95      6.44 o 
   5  -2   6       21.19       21.63      2.25 o 
   6  -2   6       31.57       26.14      3.96 o 
   7  -2   6      109.35      126.35      8.40 o 
   8  -2   6      172.00      163.93     24.54 o 
   9  -2   6       81.45       91.90     19.12 o 
  10  -2   6       37.64       34.21      5.80 o 
  11  -2   6       14.20        3.98      3.20 o 
 -12  -1   6        0.06        2.14      5.17 o 
 -11  -1   6        0.01       -2.90      2.90 o 
 -10  -1   6        5.07        1.89      4.36 o 
  -9  -1   6       75.20       79.04      7.86 o 
  -8  -1   6       78.13       77.08      6.98 o 
  -7  -1   6        8.53       16.14      6.37 o 
  -6  -1   6        4.23        3.69      1.70 o 
  -5  -1   6      305.84      319.81     11.52 o 
  -4  -1   6     1354.23     1493.73     19.05 o 
  -3  -1   6      386.84      405.23      7.82 o 
  -2  -1   6      296.90      285.39      5.91 o 
  -1  -1   6      111.86      114.61      7.39 o 
   0  -1   6      613.60      611.41      9.12 o 
   1  -1   6      246.33      312.42      6.35 o 
   2  -1   6      988.60     1084.27     14.55 o 
   3  -1   6      326.78      301.22      6.99 o 
   4  -1   6      106.31       95.72      6.33 o 
   5  -1   6        2.41        0.06      1.51 o 
   6  -1   6        4.82        6.40      2.66 o 
   7  -1   6       50.66       50.48      7.53 o 
   8  -1   6       19.50       21.06      4.13 o 
   9  -1   6        0.16       -4.03      5.96 o 
  10  -1   6        2.69        4.47      2.90 o 
  11  -1   6        8.14       14.79      4.32 o 
 -12   0   6       18.69       22.30      5.43 o 
 -11   0   6       76.85       86.97      9.05 o 
 -10   0   6        0.25        1.60      3.05 o 
  -9   0   6        0.45        0.93      2.79 o 
  -8   0   6       92.34       99.84      7.90 o 
  -7   0   6       76.72       57.43      5.80 o 
  -6   0   6      243.70      253.64     14.39 o 
  -5   0   6        3.24        4.05      2.57 o 
  -4   0   6       38.93       38.13      6.03 o 
  -3   0   6      385.56      398.63      7.60 o 
  -2   0   6        8.63       12.34      1.38 o 
  -1   0   6       74.47       83.37      2.85 o 
   0   0   6      262.85      268.41      4.85 o 
   1   0   6       37.23       32.47      1.96 o 
   2   0   6     1081.36     1143.40     29.73 o 
   3   0   6     1760.35     1654.57     20.31 o 
   4   0   6        0.57        0.48      0.99 o 
   5   0   6      170.28      147.89      5.23 o 
   6   0   6        5.55        4.31      2.02 o 
   7   0   6       98.97       86.39      8.06 o 
   8   0   6       17.44       27.85      4.70 o 
   9   0   6      179.83      180.83     11.52 o 
  10   0   6        2.27        4.39      2.88 o 
  11   0   6        6.29        3.18      3.39 o 
 -12   1   6        2.02        2.94      3.92 o 
 -11   1   6        1.34       -3.42      3.80 o 
 -10   1   6       22.90       22.45      4.75 o 
  -9   1   6        2.34        0.98      2.51 o 
  -8   1   6        8.97       13.97      3.53 o 
  -7   1   6       72.17       56.91      5.72 o 
  -6   1   6       36.45       38.51      3.49 o 
  -5   1   6      502.40      508.85     14.76 o 
  -4   1   6       72.20       77.34      3.76 o 
  -3   1   6     1906.23     2108.75     32.95 o 
  -2   1   6        3.16        2.71      0.82 o 
  -1   1   6       52.25       47.83      4.01 o 
   0   1   6       31.41       29.31      3.94 o 
   1   1   6      110.61      101.52      3.21 o 
   2   1   6       52.06       56.34      5.19 o 
   3   1   6      774.30      833.78     13.67 o 
   4   1   6      125.28      114.65      4.63 o 
   5   1   6       60.78       68.04      9.50 o 
   6   1   6       59.98       49.65      5.23 o 
   7   1   6        0.05       -0.09      1.74 o 
   8   1   6        1.08        0.47      3.64 o 
   9   1   6       76.63       70.57      7.72 o 
  10   1   6       21.08       18.78      4.35 o 
  11   1   6        0.01       -2.51      2.51 o 
 -11   2   6        0.02        4.77      5.89 o 
 -10   2   6       39.63       52.02      6.87 o 
  -9   2   6       11.65        5.19      3.25 o 
  -8   2   6       15.90       15.53      3.82 o 
  -7   2   6       44.27       44.28      3.89 o 
  -6   2   6      256.76      280.74     10.27 o 
  -5   2   6       70.07       66.56      4.16 o 
  -4   2   6       62.77       82.34      5.75 o 
  -3   2   6      159.55      126.22      8.67 o 
  -2   2   6     1099.41     1193.17     14.46 o 
  -1   2   6       87.25       93.25      6.07 o 
   0   2   6       45.68       42.86      4.00 o 
   1   2   6     1681.17     1901.85     21.11 o 
   2   2   6        5.99        6.67      1.32 o 
   3   2   6      467.44      423.41      8.74 o 
   4   2   6       70.30       63.51     10.96 o 
   5   2   6       16.04       21.07      2.54 o 
   6   2   6      131.03      134.89      7.02 o 
   7   2   6       46.95       43.41      5.36 o 
   8   2   6        2.04        5.81      2.98 o 
   9   2   6       54.31       47.85      6.52 o 
  10   2   6        0.27        1.16      2.59 o 
  11   2   6        1.90       73.37     13.76 o 
 -11   3   6        7.28       10.21      4.88 o 
 -10   3   6        0.78        0.49      5.07 o 
  -9   3   6      224.29      200.60     10.99 o 
  -8   3   6      124.35      144.56      8.77 o 
  -7   3   6       17.69       13.09      3.82 o 
  -6   3   6        1.74       -1.18      1.78 o 
  -5   3   6       36.19       39.39      3.47 o 
  -4   3   6      148.97      158.94      5.19 o 
  -3   3   6       96.72       98.55      3.76 o 
  -2   3   6      741.13      755.84     23.75 o 
  -1   3   6       52.87       55.65      2.44 o 
   0   3   6       72.06       72.65      4.52 o 
   1   3   6      344.35      417.72      7.91 o 
   2   3   6      556.20      596.92     10.44 o 
   3   3   6      255.03      274.95      7.12 o 
   4   3   6      454.63      477.97     10.05 o 
   5   3   6       70.85       70.99      4.52 o 
   6   3   6       12.83       18.08      3.38 o 
   7   3   6       28.75       26.65      4.57 o 
   8   3   6       21.35       25.86      4.64 o 
   9   3   6       45.18       54.04      7.08 o 
  10   3   6        1.49        3.52      3.39 o 
 -11   4   6        1.79        0.65      4.73 o 
 -10   4   6        0.31        1.94      3.71 o 
  -9   4   6       29.12       30.65      9.52 o 
  -8   4   6       42.57       39.92      5.73 o 
  -7   4   6        2.55        1.07      4.17 o 
  -6   4   6        1.16        0.62      2.29 o 
  -5   4   6      264.36      258.83     11.75 o 
  -4   4   6      542.09      498.10      9.97 o 
  -3   4   6      163.52      154.02      4.02 o 
  -2   4   6      171.32      172.58     12.40 o 
  -1   4   6       69.99       82.13      3.57 o 
   0   4   6        0.59        0.40      0.96 o 
   1   4   6      346.18      408.49     15.48 o 
   2   4   6      589.95      618.73     11.10 o 
   3   4   6       36.63       32.88      4.06 o 
   4   4   6      277.94      285.00      7.85 o 
   5   4   6       46.15       36.84      3.48 o 
   6   4   6       33.96       30.17      4.45 o 
   7   4   6        3.79        4.24      2.67 o 
   8   4   6       61.23       53.94     13.07 o 
   9   4   6        0.66       -3.53      7.18 o 
  10   4   6        0.02       -2.70      2.70 o 
 -11   5   6        8.75        9.78      5.47 o 
 -10   5   6        2.61        2.32      5.61 o 
  -9   5   6      100.70      102.16      9.09 o 
  -8   5   6       22.47       20.39      4.47 o 
  -7   5   6       51.17       50.57      4.58 o 
  -6   5   6        6.53        6.27      2.29 o 
  -5   5   6        0.38       -1.26      1.35 o 
  -4   5   6        8.26        9.17      2.07 o 
  -3   5   6       53.70       47.20      2.79 o 
  -2   5   6      181.99      203.91     13.39 o 
  -1   5   6      300.40      258.05      6.64 o 
   0   5   6       44.97       45.21      3.26 o 
   1   5   6       38.96       32.08      2.91 o 
   2   5   6      149.23      145.61      6.12 o 
   3   5   6      117.72      111.38      5.05 o 
   4   5   6        0.38       -0.52      1.62 o 
   5   5   6        1.47        1.60      2.53 o 
   6   5   6        2.19        7.93      2.73 o 
   7   5   6        2.43        4.04      3.36 o 
   8   5   6        9.95        5.05      3.82 o 
   9   5   6        1.61        1.51      2.96 o 
  10   5   6        6.43        3.10      3.51 o 
 -10   6   6       15.13        8.30      6.12 o 
  -9   6   6       32.10       27.67      7.42 o 
  -8   6   6       34.04       31.38      7.55 o 
  -7   6   6       16.98       15.71      3.98 o 
  -6   6   6      216.68      191.67      7.17 o 
  -5   6   6       94.53       97.81      5.45 o 
  -4   6   6       50.57       41.36      3.10 o 
  -3   6   6       85.92       85.40      5.70 o 
  -2   6   6      146.85      147.73      6.77 o 
  -1   6   6      171.38      188.62      6.17 o 
   0   6   6       14.31       17.17      2.44 o 
   1   6   6       87.67       85.82      4.74 o 
   2   6   6      126.00      123.59      5.50 o 
   3   6   6      116.69      116.68      5.59 o 
   4   6   6       13.94        9.37      2.28 o 
   5   6   6      429.91      445.39     14.14 o 
   6   6   6        0.77       -1.59      1.59 o 
   7   6   6        0.00        1.70      2.64 o 
   8   6   6        0.00       -1.45      2.67 o 
   9   6   6        3.49       -1.46      4.96 o 
 -10   7   6        0.18       -1.48      4.40 o 
  -9   7   6        9.44        9.83      5.65 o 
  -8   7   6        1.33        1.58      3.75 o 
  -7   7   6       29.86       39.13      5.51 o 
  -6   7   6        0.39        3.56      2.56 o 
  -5   7   6      130.09      127.35      9.20 o 
  -4   7   6        4.26        4.15      3.20 o 
  -3   7   6      104.45      125.17      7.93 o 
  -2   7   6      360.32      370.92      9.36 o 
  -1   7   6       41.59       31.42      3.31 o 
   0   7   6      176.67      158.17      7.99 o 
   1   7   6       27.81       26.01      3.16 o 
   2   7   6       32.67       27.52      3.24 o 
   3   7   6       31.84       23.59      3.77 o 
   4   7   6       12.71       14.43      3.13 o 
   5   7   6      192.31      227.79     10.29 o 
   6   7   6       33.92       29.71      4.82 o 
   7   7   6        8.80        8.53      3.76 o 
   8   7   6        5.92        7.46      4.94 o 
   9   7   6        2.69        6.25      4.84 o 
  -9   8   6        0.00        3.62      4.87 o 
  -8   8   6       22.90       24.80      6.44 o 
  -7   8   6      124.02      149.23     21.71 o 
  -6   8   6       46.79       49.08      6.84 o 
  -5   8   6      564.75      585.95     63.49 o 
  -4   8   6       45.33       43.78      5.42 o 
  -3   8   6       59.79       59.04      6.22 o 
  -2   8   6        6.61        6.59      2.67 o 
  -1   8   6        6.06       11.09      3.06 o 
   0   8   6       10.33       13.06      3.11 o 
   1   8   6      127.26      122.35      6.06 o 
   2   8   6        5.08        6.16      2.07 o 
   3   8   6       64.84       59.49      4.95 o 
   4   8   6        0.21        1.53      1.86 o 
   5   8   6       21.83       29.94      4.82 o 
   6   8   6       29.98       30.28      7.39 o 
   7   8   6        0.20        3.85      3.10 o 
   8   8   6        1.15       -2.23      4.01 o 
  -7   9   6        2.87       -4.26      4.87 o 
  -6   9   6       42.81       42.64      9.55 o 
  -5   9   6      146.33      145.81     15.02 o 
  -4   9   6       18.57       24.93      7.60 o 
  -3   9   6       13.23       25.40      7.23 o 
  -2   9   6       66.19       74.34     11.26 o 
  -1   9   6      258.45      284.15     17.75 o 
   0   9   6        0.57       -1.39      3.48 o 
   1   9   6        0.06        1.33      1.95 o 
   2   9   6       17.58       18.86      3.87 o 
   3   9   6       60.17       61.89      6.37 o 
   4   9   6        5.93        4.52      5.21 o 
   5   9   6       63.53       65.16      7.37 o 
   6   9   6        4.63        4.88      3.45 o 
   7   9   6        6.22        6.86      3.61 o 
  -7  10   6       10.32       18.45      7.28 o 
  -6  10   6        0.00       -0.46      5.24 o 
  -5  10   6       72.66       64.42     11.31 o 
  -4  10   6        6.46       14.32      6.58 o 
  -3  10   6       12.46        5.75      5.84 o 
  -2  10   6        0.01       -3.48      3.48 o 
  -1  10   6        0.69       -3.15      3.15 o 
   0  10   6       22.35       23.17      6.91 o 
   1  10   6        3.48        2.13      3.99 o 
   2  10   6      142.86      155.35     14.69 o 
   3  10   6        6.77        4.63      3.99 o 
   4  10   6        0.21       -1.90      3.71 o 
  -7  11   6       19.24        8.16      6.35 o 
  -6  11   6       26.73       43.84     10.10 o 
  -5  11   6        5.36       11.63      6.03 o 
  -4  11   6        0.51        3.75      5.42 o 
  -3  11   6       23.21       29.11      8.16 o 
  -2  11   6        1.92        1.76      4.26 o 
  -1  11   6       72.34       82.87     12.28 o 
   0  11   6       68.60       68.92     10.80 o 
   1  11   6       29.65       35.08      8.20 o 
   2  11   6        0.04       -3.99      4.17 o 
   3  11   6        0.86       -3.38      3.38 o 
   4  11   6       10.67       14.41      5.56 o 
  -5  12   6        0.17       -4.40      5.93 o 
  -4  12   6        0.99       -2.83      5.19 o 
  -3  12   6        5.99       20.11      8.11 o 
  -2  12   6        2.17        0.00      4.17 o 
  -1  12   6        0.74        8.02      5.05 o 
   0  12   6        3.70        9.96      5.56 o 
   1  12   6       20.85       21.46      7.18 o 
   2  12   6        1.92        6.12      4.59 o 
   3  12   6        2.19       10.71      5.01 o 
  -2  13   6        1.53       -3.66      5.42 o 
  -1  13   6        1.94        9.83      5.89 o 
   0  13   6       12.03       17.52      6.77 o 
  -4 -13   7        0.30       11.59      5.84 o 
  -3 -13   7       28.49       18.58      4.96 o 
  -2 -13   7        1.19        0.46      3.51 o 
  -1 -13   7       11.83       16.77      4.70 o 
   0 -13   7       10.01       11.25      4.48 o 
   1 -13   7        1.59        4.03      6.81 o 
   2 -13   7        0.05       -1.66      3.30 o 
   3 -13   7       11.00       16.53      4.61 o 
   4 -13   7        3.04        3.27      4.24 o 
  -5 -12   7        0.28        1.31      3.45 o 
  -4 -12   7       13.28       11.18      4.07 o 
  -3 -12   7       20.53       26.31      5.20 o 
  -2 -12   7        3.23        7.44      3.47 o 
  -1 -12   7        8.67        7.47      7.42 o 
   0 -12   7        2.53        1.77      3.06 o 
   1 -12   7       53.71       60.65      7.47 o 
   2 -12   7        0.35       -2.93      2.93 o 
   3 -12   7        5.00        2.98      3.37 o 
   4 -12   7       44.95       59.99      7.86 o 
   5 -12   7       18.40       28.18      5.47 o 
   6 -12   7        2.33        3.08      3.60 o 
  -7 -11   7        0.04       -2.69      3.80 o 
  -6 -11   7        2.84        3.15      3.94 o 
  -5 -11   7        8.67        1.79      2.63 o 
  -4 -11   7       20.61       21.98      4.84 o 
  -3 -11   7       37.87       45.45     11.05 o 
  -2 -11   7       22.64       24.92      5.08 o 
  -1 -11   7        2.86        0.78      3.08 o 
   0 -11   7        6.10        2.03      3.32 o 
   1 -11   7        1.35        9.41      4.59 o 
   2 -11   7       57.45       67.14     12.42 o 
   3 -11   7        3.71        3.03      3.42 o 
   4 -11   7       27.23       33.74      5.57 o 
   5 -11   7       10.99       10.83      7.95 o 
   6 -11   7       11.27        5.50      2.71 o 
   7 -11   7        3.21       -1.95      3.15 o 
  -8 -10   7       17.12       13.49      5.65 o 
  -7 -10   7       27.42       13.90      5.01 o 
  -6 -10   7       16.08       12.24      5.38 o 
  -5 -10   7        4.73        4.48      3.10 o 
  -4 -10   7        4.50        1.15      3.16 o 
  -3 -10   7       24.62       25.91      4.84 o 
  -2 -10   7       11.39       19.18      4.29 o 
  -1 -10   7       76.82       75.12      7.72 o 
   0 -10   7      130.13      114.34      9.32 o 
   1 -10   7      586.57      653.90     26.51 o 
   2 -10   7       16.00       18.62      4.24 o 
   3 -10   7        0.84        1.14      3.06 o 
   4 -10   7        5.04        8.07      3.88 o 
   5 -10   7       23.64       21.85      3.95 o 
   6 -10   7       15.24       12.39      3.41 o 
   7 -10   7        0.18        6.40      3.15 o 
   8 -10   7        0.24       -2.97      2.97 o 
  -8  -9   7       30.34       50.15      9.13 o 
  -7  -9   7       24.33       22.43      6.35 o 
  -6  -9   7       15.68       19.51      6.12 o 
  -5  -9   7        0.15        1.58      2.75 o 
  -4  -9   7        1.14        2.04      3.05 o 
  -3  -9   7       60.90       55.92     13.81 o 
  -2  -9   7       15.76       12.10      3.80 o 
  -1  -9   7      159.36      144.33      9.56 o 
   0  -9   7      436.06      437.65     14.89 o 
   1  -9   7      676.03      680.86     18.74 o 
   2  -9   7      118.08      139.72      9.44 o 
   3  -9   7        1.14        4.38      3.38 o 
   4  -9   7       15.03       12.84      2.87 o 
   5  -9   7       40.56       52.05      5.09 o 
   6  -9   7        1.55        1.32      3.73 o 
   7  -9   7        5.43        7.97      3.75 o 
   8  -9   7       20.48       19.42      8.11 o 
   9  -9   7       15.20       14.97      7.00 o 
  -9  -8   7       24.89       25.49      6.72 o 
  -8  -8   7       39.25       48.66      8.67 o 
  -7  -8   7       14.36       20.25      5.98 o 
  -6  -8   7      104.65       98.72     12.10 o 
  -5  -8   7        2.14        8.30      3.05 o 
  -4  -8   7        4.66       10.81      3.68 o 
  -3  -8   7       46.90       54.00      6.02 o 
  -2  -8   7        0.09        1.28      3.50 o 
  -1  -8   7      127.37      128.89      8.45 o 
   0  -8   7      305.36      285.12     11.39 o 
   1  -8   7        4.70        3.82      2.19 o 
   2  -8   7      443.88      444.54     14.21 o 
   3  -8   7       13.62       16.20      3.38 o 
   4  -8   7        1.68        3.12      1.95 o 
   5  -8   7        3.94        2.84      2.00 o 
   6  -8   7        5.05        8.34      7.09 o 
   7  -8   7        7.84       13.49      6.07 o 
   8  -8   7        4.95        9.04      5.19 o 
   9  -8   7       30.74       36.20      9.36 o 
 -10  -7   7        3.04        5.28      4.17 o 
  -9  -7   7        9.31       12.93      4.87 o 
  -8  -7   7       25.72       35.64      7.79 o 
  -7  -7   7        0.86        0.97      3.34 o 
  -6  -7   7        8.32       11.90      3.39 o 
  -5  -7   7        0.02       -2.42      2.71 o 
  -4  -7   7       53.68       52.73      5.58 o 
  -3  -7   7        5.42        5.76      5.07 o 
  -2  -7   7       79.28       92.04      7.14 o 
  -1  -7   7        0.87        3.32      2.51 o 
   0  -7   7      558.93      547.89     26.95 o 
   1  -7   7       22.39       20.07      3.67 o 
   2  -7   7       55.42       56.14      5.72 o 
   3  -7   7       91.62      110.02      6.17 o 
   4  -7   7        0.02        2.46      1.53 o 
   5  -7   7       67.69       69.40      4.77 o 
   6  -7   7        6.65        5.01      2.78 o 
   7  -7   7        1.68        0.00      4.31 o 
   8  -7   7        2.48        4.08      4.08 o 
   9  -7   7       10.23        5.98      5.70 o 
  10  -7   7        0.03        4.22      5.33 o 
 -10  -6   7        6.70        5.42      5.70 o 
  -9  -6   7       41.92       49.83      6.83 o 
  -8  -6   7       15.65       13.23      3.79 o 
  -7  -6   7        0.66       -2.08      2.34 o 
  -6  -6   7       20.22       22.52      5.28 o 
  -5  -6   7      149.94      125.53      8.34 o 
  -4  -6   7        4.85        4.96      1.84 o 
  -3  -6   7        2.42        6.19      2.11 o 
  -2  -6   7      119.43      121.03      5.11 o 
  -1  -6   7        0.02       -1.03      1.08 o 
   0  -6   7      307.16      310.39     15.32 o 
   1  -6   7      173.29      163.45      5.18 o 
   2  -6   7        9.06        6.56      1.65 o 
   3  -6   7       75.09       66.19      4.78 o 
   4  -6   7      370.36      358.37     11.68 o 
   5  -6   7        2.35        3.57      2.32 o 
   6  -6   7        0.08        1.07      2.36 o 
   7  -6   7        0.02        1.53      3.85 o 
   8  -6   7       17.63       18.21      6.53 o 
   9  -6   7        9.82        8.81      5.47 o 
  10  -6   7       29.19       30.82      8.85 o 
 -10  -5   7        9.64        8.48      3.59 o 
  -9  -5   7        7.92        9.63      6.47 o 
  -8  -5   7        2.14        0.03      2.35 o 
  -7  -5   7        0.77        0.64      3.99 o 
  -6  -5   7        5.03        6.92      2.10 o 
  -5  -5   7        4.14        4.42      2.01 o 
  -4  -5   7      197.78      199.05      6.55 o 
  -3  -5   7        1.78        0.85      1.41 o 
  -2  -5   7        0.85        4.36      1.58 o 
  -1  -5   7      248.05      293.63     10.75 o 
   0  -5   7      207.37      191.09      5.67 o 
   1  -5   7       56.98       57.40      3.58 o 
   2  -5   7      252.67      246.24      5.86 o 
   3  -5   7        4.37        5.33      1.45 o 
   4  -5   7       19.56       21.65      2.78 o 
   5  -5   7      616.68      650.93     13.02 o 
   6  -5   7       20.52       20.90      2.96 o 
   7  -5   7        1.41        0.71      3.11 o 
   8  -5   7        3.04       -1.26      2.85 o 
   9  -5   7        0.36       -2.15      5.82 o 
  10  -5   7        2.32        5.03      3.38 o 
 -11  -4   7        0.93        7.73      3.93 o 
 -10  -4   7        1.84       -0.84      2.97 o 
  -9  -4   7        0.20       -1.04      2.85 o 
  -8  -4   7        0.02        2.54      2.53 o 
  -7  -4   7       18.57       18.40      3.63 o 
  -6  -4   7       11.22       10.75      2.66 o 
  -5  -4   7        2.93        2.18      1.90 o 
  -4  -4   7      304.53      323.56      8.15 o 
  -3  -4   7      399.62      395.01     12.77 o 
  -2  -4   7      125.04      125.32      8.48 o 
  -1  -4   7      420.43      446.24      8.98 o 
   0  -4   7       56.05       47.21      3.25 o 
   1  -4   7       91.24      101.81      4.17 o 
   2  -4   7       10.24       13.99      2.20 o 
   3  -4   7      103.57      105.35      4.82 o 
   4  -4   7      492.85      455.35     10.01 o 
   5  -4   7       96.84       95.27      6.65 o 
   6  -4   7      277.92      271.31      8.14 o 
   7  -4   7       79.63       88.98      7.46 o 
   8  -4   7       46.22       46.22      5.88 o 
   9  -4   7       85.25       80.39      8.04 o 
  10  -4   7        9.89       -1.43      3.45 o 
 -11  -3   7       34.24       46.97      6.99 o 
 -10  -3   7        2.08       -0.42      3.01 o 
  -9  -3   7        6.35        9.30      6.03 o 
  -8  -3   7       14.05        8.16      3.19 o 
  -7  -3   7       35.76       39.77      5.08 o 
  -6  -3   7        1.86        1.74      1.64 o 
  -5  -3   7        0.04       -0.65      1.41 o 
  -4  -3   7       29.70       23.36      5.14 o 
  -3  -3   7      239.94      239.36     12.17 o 
  -2  -3   7      726.30      727.27     11.83 o 
  -1  -3   7        0.01       -0.83      1.51 o 
   0  -3   7     1194.63     1441.59     18.24 o 
   1  -3   7      539.80      546.98      8.31 o 
   2  -3   7       76.51       67.34      3.89 o 
   3  -3   7       39.30       36.15      3.11 o 
   4  -3   7      382.78      417.02      9.36 o 
   5  -3   7      216.14      202.16      6.63 o 
   6  -3   7        0.12       -1.65      1.65 o 
   7  -3   7       38.61       30.85      4.69 o 
   8  -3   7        6.72        8.26      3.16 o 
   9  -3   7       19.75       17.80      7.65 o 
  10  -3   7        5.08       13.14      8.67 o 
  11  -3   7        6.75       19.38      4.36 o 
 -11  -2   7       26.03       29.25      6.05 o 
 -10  -2   7        6.26        4.17      5.52 o 
  -9  -2   7        2.46        7.78      3.18 o 
  -8  -2   7        3.04        3.99      2.66 o 
  -7  -2   7        7.84        5.91      2.73 o 
  -6  -2   7       32.99       35.27      3.34 o 
  -5  -2   7       16.93       19.72      2.62 o 
  -4  -2   7        4.94        7.55      1.69 o 
  -3  -2   7      141.38      150.08     14.14 o 
  -2  -2   7      323.76      281.69      6.55 o 
  -1  -2   7      181.33      199.45      5.33 o 
   0  -2   7     2331.25     2662.18     28.31 o 
   1  -2   7       12.72       11.07      1.99 o 
   2  -2   7       55.29       70.86      3.89 o 
   3  -2   7      153.32      173.98      5.61 o 
   4  -2   7      242.38      242.53      6.86 o 
   5  -2   7        2.79        4.68      1.44 o 
   6  -2   7       41.28       42.55      5.06 o 
   7  -2   7      783.52      841.79     20.58 o 
   8  -2   7       65.69       64.90      6.85 o 
   9  -2   7        0.37        0.67      2.92 o 
  10  -2   7       35.22       40.53      6.04 o 
  11  -2   7        0.86        4.51      3.35 o 
 -11  -1   7       10.24       12.01      4.04 o 
 -10  -1   7        6.65       14.12     12.95 o 
  -9  -1   7       24.85       23.10      4.78 o 
  -8  -1   7      126.70      113.61      8.40 o 
  -7  -1   7       30.62       23.56      4.10 o 
  -6  -1   7       11.72       10.87      2.20 o 
  -5  -1   7       43.47       41.59      4.03 o 
  -4  -1   7       20.27       20.23      2.36 o 
  -3  -1   7      241.47      229.74      5.87 o 
  -2  -1   7        0.29        1.03      1.09 o 
  -1  -1   7       18.12       22.80      2.62 o 
   0  -1   7     1440.05     1620.25     18.74 o 
   1  -1   7      167.06      230.84     12.07 o 
   2  -1   7       68.67       73.01      5.10 o 
   3  -1   7        4.16        2.72      1.29 o 
   4  -1   7      194.54      162.91      5.58 o 
   5  -1   7       34.42       31.42      3.08 o 
   6  -1   7      315.32      328.01     21.32 o 
   7  -1   7      129.40      123.47      8.66 o 
   8  -1   7        1.76       -0.07      3.11 o 
   9  -1   7        4.75        1.67      5.91 o 
  10  -1   7       61.17       68.06      7.61 o 
  11  -1   7        0.02       -1.80      2.54 o 
 -11   0   7       12.56       11.54      6.12 o 
 -10   0   7        0.02        0.90      3.38 o 
  -9   0   7        5.20        5.88      3.23 o 
  -8   0   7       22.29       11.85      4.03 o 
  -7   0   7        5.69        3.04      2.55 o 
  -6   0   7       85.64       95.78      5.14 o 
  -5   0   7      177.99      167.24      5.74 o 
  -4   0   7       56.04       46.68      3.75 o 
  -3   0   7        9.10        6.95      2.50 o 
  -2   0   7      387.57      398.60     12.12 o 
  -1   0   7       21.49       19.35      1.95 o 
   0   0   7     1613.72     1808.29     26.28 o 
   1   0   7     4009.96     4500.16    124.83 o 
   2   0   7      257.05      222.14      6.30 o 
   3   0   7       36.93       36.90      5.26 o 
   4   0   7       23.88       20.14      2.47 o 
   5   0   7       15.49       11.24      2.11 o 
   6   0   7        9.27        4.91      2.32 o 
   7   0   7        7.09       11.19      3.03 o 
   8   0   7      179.49      180.30     15.67 o 
   9   0   7       16.86       13.34      3.92 o 
  10   0   7        0.61       -1.33      2.59 o 
  11   0   7        0.31        0.13      6.42 o 
 -11   1   7        0.30        0.77      4.45 o 
 -10   1   7       53.99       52.26      7.09 o 
  -9   1   7       34.11       34.11      5.21 o 
  -8   1   7        0.29       -1.41      3.34 o 
  -7   1   7        0.03       -1.82      4.96 o 
  -6   1   7       29.00       25.55      3.41 o 
  -5   1   7      123.61      129.06      5.18 o 
  -4   1   7        1.18        1.51      1.14 o 
  -3   1   7        0.36       -0.12      2.43 o 
  -2   1   7       38.27       35.58      3.81 o 
  -1   1   7        6.45        5.04      1.73 o 
   0   1   7     3198.48     3465.21     45.22 o 
   1   1   7      570.73      637.45     15.83 o 
   2   1   7      651.40      713.95     16.31 o 
   3   1   7       29.31       26.49      2.57 o 
   4   1   7      222.65      211.38      7.07 o 
   5   1   7      309.94      320.69      8.32 o 
   6   1   7       95.34       98.39      7.46 o 
   7   1   7       61.27       57.72     10.34 o 
   8   1   7       20.78       26.59      4.87 o 
   9   1   7       58.92       55.95      7.01 o 
  10   1   7       11.56       18.34      6.09 o 
  11   1   7        1.02        4.10      3.64 o 
 -11   2   7       19.00       26.28      8.44 o 
 -10   2   7        1.21        0.73      3.21 o 
  -9   2   7       23.43       40.47      8.06 o 
  -8   2   7      171.36      149.21      8.96 o 
  -7   2   7      154.35      182.63      6.83 o 
  -6   2   7        3.39        2.92      1.67 o 
  -5   2   7      401.24      440.47     10.94 o 
  -4   2   7        4.05        1.61      1.18 o 
  -3   2   7       30.91       40.60      2.53 o 
  -2   2   7      351.32      353.84     10.44 o 
  -1   2   7       86.20       87.06      8.25 o 
   0   2   7     1162.86     1252.74     21.97 o 
   1   2   7       37.94       34.50      2.09 o 
   2   2   7      225.12      254.85      6.30 o 
   3   2   7       15.39       14.14      2.03 o 
   4   2   7      147.42      165.86      5.83 o 
   5   2   7       41.88       45.19      3.74 o 
   6   2   7       73.82       68.45      6.49 o 
   7   2   7        5.35        3.61      2.78 o 
   8   2   7       48.13       55.84      9.22 o 
   9   2   7       10.49       14.58      3.98 o 
  10   2   7       23.42       25.27      5.01 o 
 -11   3   7       13.66       14.97      7.28 o 
 -10   3   7        2.26        2.87      5.75 o 
  -9   3   7        0.04        1.90      5.10 o 
  -8   3   7       55.11       38.40      5.56 o 
  -7   3   7       32.00       27.55      4.50 o 
  -6   3   7       50.64       45.10      3.92 o 
  -5   3   7       12.78       17.49      2.48 o 
  -4   3   7      183.92      189.55      5.72 o 
  -3   3   7        4.74        4.93      1.25 o 
  -2   3   7      369.11      339.53      6.30 o 
  -1   3   7      387.34      448.31     12.19 o 
   0   3   7      565.50      655.72      9.72 o 
   1   3   7        0.21        0.82      0.82 o 
   2   3   7      655.14      647.61     11.22 o 
   3   3   7        6.39        8.82      3.06 o 
   4   3   7      241.28      237.77      8.64 o 
   5   3   7        5.86        2.45      1.48 o 
   6   3   7       49.44       49.13      5.70 o 
   7   3   7       81.13       72.95      7.18 o 
   8   3   7       15.97       14.64      4.21 o 
   9   3   7       40.25       47.85      7.42 o 
  10   3   7       12.55       20.73      4.76 o 
 -11   4   7        5.03        8.30      6.03 o 
 -10   4   7       10.91        8.16      5.84 o 
  -9   4   7       12.14       15.48      6.03 o 
  -8   4   7       12.35       11.54      5.52 o 
  -7   4   7        0.21        1.89      2.73 o 
  -6   4   7       30.59       26.81      5.91 o 
  -5   4   7        1.09        0.94      1.83 o 
  -4   4   7      559.73      537.86     14.55 o 
  -3   4   7       95.26       99.45      6.69 o 
  -2   4   7       32.30       36.03      5.58 o 
   0   4   7       10.70       12.96      1.61 o 
   1   4   7      362.58      361.96     16.27 o 
   2   4   7        0.39        1.00      1.34 o 
   3   4   7      257.19      266.73      7.54 o 
   4   4   7     1145.27     1168.27     25.47 o 
   5   4   7      122.57      134.01      5.98 o 
   6   4   7       71.06       63.68      6.53 o 
   7   4   7        5.69        5.86      2.99 o 
   8   4   7        0.06       -2.38      2.38 o 
   9   4   7       44.93       46.29      9.59 o 
  10   4   7        1.45        2.99      3.34 o 
 -11   5   7        1.70        7.46      6.03 o 
 -10   5   7        1.66        8.16      4.91 o 
  -9   5   7        0.12       -0.37      4.22 o 
  -8   5   7       13.53        3.38      4.82 o 
  -7   5   7        0.23        2.12      2.58 o 
  -6   5   7        7.28        4.69      2.81 o 
  -5   5   7      156.61      149.56     11.89 o 
  -4   5   7      208.21      186.95     10.80 o 
  -3   5   7      162.33      171.71      8.08 o 
  -2   5   7      120.63      113.13      7.24 o 
  -1   5   7       65.50       54.62      8.76 o 
   0   5   7        0.02        1.90      1.89 o 
   1   5   7        6.77        6.09      1.63 o 
   2   5   7      124.80      122.22      5.26 o 
   3   5   7      360.88      378.79      9.38 o 
   4   5   7      354.17      377.18      9.81 o 
   5   5   7       15.41        9.68      2.38 o 
   6   5   7       13.53       10.34      3.11 o 
   7   5   7        2.72        2.64      2.91 o 
   8   5   7        8.36       13.53      3.95 o 
   9   5   7       45.59       43.68      6.49 o 
 -10   6   7       17.05       24.15      7.55 o 
  -9   6   7        2.75        6.58      5.14 o 
  -8   6   7        0.28        1.53      3.80 o 
  -7   6   7        9.18        8.32      4.17 o 
  -6   6   7        0.64       -0.32      2.78 o 
  -5   6   7      123.85      105.01      9.36 o 
  -4   6   7      396.35      391.06     12.85 o 
  -3   6   7        4.14        2.89      2.22 o 
  -2   6   7       55.32       64.79      6.05 o 
  -1   6   7      202.03      198.51     15.29 o 
   0   6   7        0.20        1.05      1.91 o 
   1   6   7       54.99       51.10      5.31 o 
   2   6   7      244.66      211.96      8.97 o 
   3   6   7        0.09       -0.94      1.36 o 
   4   6   7     1348.41     1461.54     22.09 o 
   5   6   7       12.39       12.98      3.34 o 
   6   6   7       20.65       24.38      4.40 o 
   7   6   7       35.07       25.26      6.35 o 
   8   6   7        4.36        5.66      3.21 o 
   9   6   7        0.01        4.75      5.45 o 
 -10   7   7        6.88        9.32      5.47 o 
  -9   7   7        0.41        1.25      3.71 o 
  -8   7   7        0.00       -0.70      3.80 o 
  -7   7   7       62.40       77.97      7.60 o 
  -6   7   7       24.37       15.70      3.92 o 
  -5   7   7        6.91        8.39      3.01 o 
  -4   7   7      274.96      249.52     22.41 o 
  -3   7   7       18.00       11.15      3.08 o 
  -2   7   7       55.37       59.59     10.78 o 
  -1   7   7      129.87      130.20     19.67 o 
   0   7   7       14.36       19.19      3.44 o 
   1   7   7        9.01        9.59      2.45 o 
   2   7   7       18.57       18.89      3.50 o 
   3   7   7       82.33       79.63     10.89 o 
   4   7   7       43.05       48.79      5.55 o 
   5   7   7       74.86       67.99      9.92 o 
   6   7   7       13.12       17.06      5.79 o 
   7   7   7        0.01       -0.84      2.78 o 
   8   7   7        3.09        3.57      4.45 o 
  -9   8   7       17.63       24.29      6.77 o 
  -8   8   7       20.76       31.52      7.42 o 
  -7   8   7        0.16        1.02      3.01 o 
  -6   8   7        2.03        1.65      5.79 o 
  -5   8   7      158.41      172.56      9.67 o 
  -4   8   7       71.42       71.52      6.98 o 
  -3   8   7       38.22       42.28      5.54 o 
  -2   8   7      106.92      114.62      8.35 o 
  -1   8   7       32.06       37.38      4.98 o 
   0   8   7       82.80       80.04     14.74 o 
   1   8   7        1.14        4.95      2.37 o 
   2   8   7       22.08       22.92      4.15 o 
   3   8   7       75.77       95.06      7.79 o 
   4   8   7      239.71      260.11     11.36 o 
   5   8   7       73.31       52.37      9.13 o 
   6   8   7       11.96        8.41      3.41 o 
   7   8   7        1.61        7.28      4.59 o 
   8   8   7        2.11        5.01      4.17 o 
  -7   9   7        1.43        4.45      5.75 o 
  -6   9   7        8.46       17.29      7.18 o 
  -5   9   7        0.02        2.87      5.79 o 
  -4   9   7       21.14       24.75      8.11 o 
  -3   9   7        9.11        7.51      5.65 o 
  -2   9   7       12.55        9.87      6.16 o 
  -1   9   7       13.25       12.46      3.67 o 
   0   9   7       19.59       21.02      3.91 o 
   1   9   7       18.34       15.45      3.57 o 
   2   9   7       45.24       47.17      5.83 o 
   3   9   7        5.66        5.32      6.21 o 
   4   9   7       24.34       25.09      4.58 o 
   5   9   7       29.97       32.91      7.23 o 
   6   9   7       52.08       50.98      9.41 o 
   7   9   7        0.01        8.30      4.73 o 
  -7  10   7        1.06        3.34      6.07 o 
  -6  10   7        2.31        7.04      5.19 o 
  -5  10   7        1.93        5.38      5.24 o 
  -4  10   7        0.84       -3.89      3.89 o 
  -3  10   7        4.48        1.58      4.59 o 
  -2  10   7        0.00       -3.15      3.15 o 
  -1  10   7       54.83       68.64     11.03 o 
   0  10   7        0.64        6.44      4.45 o 
   1  10   7        0.02        0.70      4.31 o 
   2  10   7        0.74       -0.32      3.94 o 
   3  10   7        9.78       16.92      6.21 o 
   4  10   7        0.10       -3.75      3.75 o 
  -6  11   7        1.27        8.16      6.72 o 
  -5  11   7        0.80        5.89      5.61 o 
  -4  11   7        7.34        1.76      5.84 o 
  -3  11   7        0.01        4.12      5.42 o 
  -2  11   7        0.05        4.63      4.77 o 
  -1  11   7        0.41       -0.14      3.75 o 
   0  11   7       31.81       25.77      7.28 o 
   1  11   7        4.11        2.92      3.71 o 
   2  11   7        9.54        9.64      5.47 o 
   3  11   7       10.04        9.04      5.01 o 
   4  11   7        0.02        1.58      4.22 o 
  -4  12   7        0.07       -4.96      4.96 o 
  -3  12   7        0.93        6.72      6.58 o 
  -2  12   7        0.98        0.56      4.54 o 
  -1  12   7       10.47        9.59      5.24 o 
   0  12   7       13.29        3.66      5.14 o 
   1  12   7        7.04        7.28      5.24 o 
   2  12   7        5.04        1.53      4.40 o 
  -3 -13   8        0.74       -0.51      3.41 o 
  -2 -13   8        3.59       -3.08      3.08 o 
  -1 -13   8        0.31       -3.20      3.20 o 
   0 -13   8       14.36       16.53      4.87 o 
   1 -13   8      135.21      165.91     25.44 o 
   2 -13   8        3.50        7.35      4.45 o 
   3 -13   8        3.35        4.77      7.79 o 
  -5 -12   8        1.87       -2.74      5.58 o 
  -4 -12   8        6.52       10.73      3.77 o 
  -3 -12   8        8.12        5.61      5.96 o 
  -2 -12   8        1.15        2.24      3.59 o 
  -1 -12   8        4.51        3.84      3.35 o 
   0 -12   8       27.82       31.76      7.58 o 
   1 -12   8        1.73        5.97      3.94 o 
   2 -12   8      226.17      221.69     13.61 o 
   3 -12   8        4.44        4.66      3.37 o 
   4 -12   8       26.45       28.58     10.31 o 
   5 -12   8        8.62       20.58      5.11 o 
  -6 -11   8        0.03        6.72      4.26 o 
  -5 -11   8        0.06        0.64      3.25 o 
  -4 -11   8       13.06       14.31      4.96 o 
  -3 -11   8        0.17        0.61      3.00 o 
  -2 -11   8        0.95        1.28      3.15 o 
  -1 -11   8        0.06        4.74      3.33 o 
   0 -11   8       52.44       53.55      7.19 o 
   1 -11   8       89.06       82.42      8.61 o 
   2 -11   8       94.32      120.98     26.60 o 
   3 -11   8       52.94       57.05      7.19 o 
   4 -11   8       45.01       41.57      6.37 o 
   5 -11   8        7.44        7.64      3.76 o 
   6 -11   8        2.50       -2.25      2.29 o 
  -7 -10   8        0.23        1.21      3.89 o 
  -6 -10   8       27.39       32.72      7.18 o 
  -5 -10   8       32.98       29.79      5.31 o 
  -4 -10   8       15.23        8.47      3.78 o 
  -3 -10   8       43.92       46.34     11.59 o 
  -2 -10   8        5.05        7.57      3.55 o 
  -1 -10   8        8.46        8.76      3.71 o 
   0 -10   8      108.05      109.26      9.24 o 
   1 -10   8        3.44        2.80      2.72 o 
   2 -10   8        0.02        3.46      2.89 o 
   3 -10   8      433.64      498.38     17.29 o 
   4 -10   8        3.63       -0.79      2.65 o 
   5 -10   8        1.41        1.32      2.29 o 
   6 -10   8       24.47       27.89      4.48 o 
   7 -10   8        0.05        9.45      3.75 o 
  -8  -9   8       34.47       40.18      8.16 o 
  -7  -9   8        1.72       -3.11      3.43 o 
  -6  -9   8        8.46       15.99      5.52 o 
  -5  -9   8        3.12       -0.11      2.70 o 
  -4  -9   8        0.19       -2.29      2.29 o 
  -3  -9   8       50.32       50.81      6.23 o 
  -2  -9   8        0.06        2.63      3.09 o 
  -1  -9   8        0.05        1.09      2.44 o 
   0  -9   8      161.98      151.51     11.35 o 
   1  -9   8       11.64       11.56      3.48 o 
   2  -9   8        0.86        0.20      2.39 o 
   3  -9   8      206.67      226.94     10.79 o 
   4  -9   8      133.32      159.05     10.62 o 
   5  -9   8       31.40       31.66      4.36 o 
   6  -9   8        4.72        1.50      2.60 o 
   7  -9   8        0.13        3.15      2.87 o 
   8  -9   8        0.44        0.79      2.83 o 
  -9  -8   8       40.66       49.59      8.67 o 
  -8  -8   8       73.16       87.55     12.00 o 
  -7  -8   8        0.20        3.01      3.48 o 
  -6  -8   8       10.31       13.45      3.67 o 
  -5  -8   8       88.48       90.37     17.40 o 
  -4  -8   8       16.46       12.44      3.61 o 
  -3  -8   8       41.16       26.87      4.48 o 
  -2  -8   8       64.45       66.41      7.88 o 
  -1  -8   8      130.55      126.20      8.67 o 
   0  -8   8       82.79       71.92      7.02 o 
   1  -8   8      159.41      166.58      8.73 o 
   2  -8   8       11.82       13.34      3.21 o 
   3  -8   8       47.60       57.19      6.45 o 
   4  -8   8      570.73      645.91     33.04 o 
   5  -8   8        4.26        2.56      4.33 o 
   6  -8   8       53.97       49.08      5.16 o 
   7  -8   8       18.44       20.86      6.63 o 
   8  -8   8        3.46        1.25      4.59 o 
   9  -8   8        1.94        5.47      5.52 o 
  -9  -7   8       65.91       73.41     10.94 o 
  -8  -7   8       31.62       41.53      8.44 o 
  -7  -7   8       22.95       24.19      6.16 o 
  -6  -7   8        2.06        0.69      2.47 o 
  -5  -7   8        0.08       -2.02      2.02 o 
  -4  -7   8        0.22        4.34      2.24 o 
  -3  -7   8        0.99       -0.45      2.97 o 
  -2  -7   8       27.56       19.74      4.73 o 
  -1  -7   8       58.46       49.42      5.57 o 
   0  -7   8       85.95       81.27      6.90 o 
   1  -7   8        5.04        2.56      1.95 o 
   2  -7   8        1.36        3.86      2.17 o 
   3  -7   8       10.25        8.08      3.36 o 
   4  -7   8      250.87      265.38     10.17 o 
   5  -7   8       11.83       12.82      4.15 o 
   6  -7   8        9.07        7.79      3.11 o 
   7  -7   8        0.04       -1.81      3.99 o 
   8  -7   8        5.23        4.91      5.10 o 
   9  -7   8        0.54       -3.62      4.82 o 
 -10  -6   8        5.20        6.68      3.68 o 
  -9  -6   8       25.68       27.77      5.18 o 
  -8  -6   8        2.65       -0.54      2.62 o 
  -7  -6   8       10.58       10.23      3.18 o 
  -6  -6   8        0.00        2.15      4.54 o 
  -5  -6   8      187.92      191.93      8.77 o 
  -4  -6   8       18.06       17.76      2.71 o 
  -3  -6   8        3.07        3.48      1.75 o 
  -2  -6   8        0.02       -1.38      1.38 o 
  -1  -6   8      203.74      203.36      6.46 o 
   0  -6   8       12.64       10.04      2.76 o 
   1  -6   8        8.64        7.67      2.58 o 
   2  -6   8        0.02        1.14      2.11 o 
   3  -6   8      144.10      133.87      6.24 o 
   4  -6   8      413.33      440.23     23.57 o 
   5  -6   8      471.04      496.09     15.20 o 
   6  -6   8        0.42       -1.62      2.13 o 
   7  -6   8       82.01       90.42     12.33 o 
   8  -6   8        1.08        3.01      4.26 o 
   9  -6   8        7.35        8.67      5.28 o 
  10  -6   8        0.25       10.20      5.79 o 
 -10  -5   8        3.54        4.21     10.54 o 
  -9  -5   8        2.33        0.34      3.34 o 
  -8  -5   8        1.28        2.80      2.88 o 
  -7  -5   8        1.75        0.54      2.25 o 
  -6  -5   8        4.74        2.46      1.87 o 
  -5  -5   8       15.90       10.90      2.44 o 
  -4  -5   8      160.92      156.99      7.67 o 
  -3  -5   8        5.76        3.20      1.65 o 
  -2  -5   8      161.32      158.71     10.87 o 
  -1  -5   8      185.46      186.38      6.07 o 
   0  -5   8       11.36       12.14      2.04 o 
   1  -5   8       22.56       22.51      2.65 o 
   2  -5   8        7.41        6.87      1.81 o 
   3  -5   8        0.93        0.22      1.20 o 
   4  -5   8       17.21       15.90      2.60 o 
   5  -5   8      365.65      394.33     10.17 o 
   6  -5   8       51.24       59.12      4.70 o 
   7  -5   8        4.00        1.88      3.96 o 
   8  -5   8        5.40        9.32      3.52 o 
   9  -5   8        0.01       -2.43      2.43 o 
  10  -5   8        4.57       -2.79      2.79 o 
 -11  -4   8        0.30       -2.53      5.17 o 
 -10  -4   8        9.03        6.44      3.64 o 
  -9  -4   8        0.12       -2.81      2.83 o 
  -8  -4   8       24.21       20.04      4.14 o 
  -7  -4   8        9.99       10.65      3.17 o 
  -6  -4   8       22.68       22.87      3.11 o 
  -5  -4   8      566.29      610.54     12.43 o 
  -4  -4   8        0.24       -0.37      1.34 o 
  -3  -4   8       20.02       18.87      2.55 o 
  -2  -4   8       42.73       46.23      3.59 o 
  -1  -4   8       22.14       25.18      5.28 o 
   0  -4   8        8.73        8.44      1.81 o 
   1  -4   8       94.94       99.40      5.91 o 
   2  -4   8        0.09        0.28      1.02 o 
   3  -4   8       18.83       27.25      2.92 o 
   4  -4   8        4.99        6.53      1.85 o 
   5  -4   8      360.45      388.48      9.87 o 
   6  -4   8      291.85      296.14      8.83 o 
   7  -4   8       61.90       57.55      6.29 o 
   8  -4   8       18.21       21.28      4.18 o 
   9  -4   8       26.94       28.29      6.53 o 
  10  -4   8       42.49       54.56     18.10 o 
 -11  -3   8        7.84        8.98      4.54 o 
 -10  -3   8        0.03        4.63      3.28 o 
  -9  -3   8        2.24       -0.54      2.62 o 
  -8  -3   8        3.45        4.19      4.54 o 
  -7  -3   8        0.38        2.41      2.17 o 
  -6  -3   8       76.12       61.92      4.57 o 
  -5  -3   8       77.37       75.65      5.07 o 
  -4  -3   8      108.70       95.67      4.71 o 
  -3  -3   8        0.77       -0.01      1.30 o 
  -2  -3   8      125.30      115.35      4.57 o 
  -1  -3   8        7.01       10.37      1.85 o 
   0  -3   8      165.76      161.99      7.25 o 
   1  -3   8      118.84      123.59      4.67 o 
   2  -3   8       18.81       17.46      1.95 o 
   3  -3   8      418.19      391.44      9.08 o 
   4  -3   8       92.16       90.56      5.05 o 
   5  -3   8        0.11       -0.60      1.39 o 
   6  -3   8      206.81      203.60      9.30 o 
   7  -3   8      197.63      214.44     23.73 o 
   8  -3   8       18.60       21.47      4.39 o 
   9  -3   8       26.07       11.59      3.92 o 
  10  -3   8        0.03       -1.19      2.61 o 
 -11  -2   8       28.48       27.43      5.71 o 
 -10  -2   8        6.82        6.96      3.75 o 
  -9  -2   8        0.60        1.43      3.29 o 
  -8  -2   8        0.00       -1.40      2.12 o 
  -7  -2   8      300.71      287.11     11.23 o 
  -6  -2   8       13.15        9.20      2.18 o 
  -5  -2   8       65.40       66.03      4.41 o 
  -4  -2   8      132.45      124.02      4.94 o 
  -3  -2   8      269.46      260.43      6.70 o 
  -2  -2   8      108.03      109.52      6.70 o 
  -1  -2   8       44.56       42.99      3.06 o 
   0  -2   8     1629.63     1840.72     21.93 o 
   1  -2   8      866.56      932.56     12.03 o 
   2  -2   8      140.43      136.30      4.96 o 
   3  -2   8       42.64       39.53      3.34 o 
   4  -2   8       31.98       33.97      3.24 o 
   5  -2   8       31.11       28.80      3.20 o 
   6  -2   8      161.21      168.51     13.26 o 
   7  -2   8      766.27      849.95     21.35 o 
   8  -2   8       92.51      105.61      8.84 o 
   9  -2   8      118.55      123.25      9.94 o 
  10  -2   8        1.04       -2.45      2.45 o 
 -11  -1   8        7.20        6.72      4.29 o 
 -10  -1   8        0.89        4.78      3.34 o 
  -9  -1   8        3.10        1.11      4.08 o 
  -8  -1   8       30.16       30.70      4.83 o 
  -7  -1   8        3.17        4.00      2.65 o 
  -6  -1   8        5.52        5.11      2.22 o 
  -5  -1   8        2.13       -1.25      1.25 o 
  -4  -1   8        0.50        2.66      1.35 o 
  -3  -1   8        1.25        1.04      1.08 o 
  -2  -1   8        0.25        1.76      1.78 o 
  -1  -1   8      285.99      270.33      5.95 o 
   0  -1   8        1.58        2.25      1.99 o 
   1  -1   8     1089.58     1180.49     12.97 o 
   2  -1   8       75.34       70.97      3.73 o 
   3  -1   8       59.34       55.12      3.73 o 
   4  -1   8       93.42       85.48      4.78 o 
   5  -1   8        3.56        4.90      1.70 o 
   6  -1   8        0.03       -0.79      1.95 o 
   7  -1   8      147.36      140.36      9.35 o 
   8  -1   8       59.68       71.59      7.52 o 
   9  -1   8       77.80       62.34      7.34 o 
  10  -1   8       13.39       12.04      3.67 o 
 -11   0   8        0.86        9.45      7.00 o 
 -10   0   8       11.13       -1.48      5.19 o 
  -9   0   8       83.57       83.16      8.14 o 
  -8   0   8        4.64        4.36      2.77 o 
  -7   0   8        0.03       -0.38      1.71 o 
  -6   0   8      123.39      109.07      5.41 o 
  -5   0   8      177.30      159.32      5.74 o 
  -4   0   8        5.91        6.83      1.76 o 
  -3   0   8       39.38       33.93      2.80 o 
  -2   0   8     2114.80     2207.72     62.92 o 
  -1   0   8      160.13      132.64      6.36 o 
   0   0   8      137.59      139.98      4.47 o 
   1   0   8      115.73       89.37      6.12 o 
   2   0   8        1.16        0.20      1.04 o 
   3   0   8       50.09       52.42      3.62 o 
   4   0   8       12.19       13.44      2.14 o 
   5   0   8       65.14       57.52      4.26 o 
   6   0   8      136.89      155.91      8.71 o 
   7   0   8       78.04       90.09      7.88 o 
   8   0   8      305.95      330.75     22.11 o 
   9   0   8        5.53        6.82      3.34 o 
  10   0   8        0.16       -1.37      2.61 o 
 -11   1   8        0.41        6.67      5.89 o 
 -10   1   8        2.88        9.18      5.70 o 
  -9   1   8      103.73      116.61     14.69 o 
  -8   1   8       21.34       10.57      5.75 o 
  -7   1   8       29.19       32.09      5.12 o 
  -6   1   8       58.91       43.37      4.06 o 
  -5   1   8       69.25       87.21      7.42 o 
  -4   1   8       86.40       74.99      3.78 o 
  -3   1   8      101.04       94.54      6.26 o 
  -2   1   8        4.60        2.82      1.80 o 
  -1   1   8      498.12      452.81     15.69 o 
   0   1   8       10.09        8.95      2.30 o 
   1   1   8      710.15      758.86     11.11 o 
   2   1   8      258.98      250.01     12.63 o 
   3   1   8       20.22       16.11      2.18 o 
   4   1   8       83.88       80.71      6.63 o 
   5   1   8       84.27       77.57      8.27 o 
   6   1   8       46.62       38.51      5.05 o 
   7   1   8       20.87       24.94      5.61 o 
   8   1   8      226.88      253.34     12.05 o 
   9   1   8        0.03       -2.44      2.50 o 
  10   1   8       11.34       11.75      3.67 o 
 -11   2   8        0.64        7.04      6.53 o 
 -10   2   8        3.55        2.97      5.61 o 
  -9   2   8       55.95       38.61      8.81 o 
  -8   2   8        1.12       -3.11      3.11 o 
  -7   2   8       53.42       66.85     16.64 o 
  -6   2   8        1.32        1.74      2.02 o 
  -5   2   8       56.60       50.91      5.56 o 
  -4   2   8       24.45       32.40      4.21 o 
  -3   2   8       26.13       19.56      3.24 o 
  -2   2   8      164.79      158.17      7.29 o 
  -1   2   8       47.18       54.93      5.61 o 
   0   2   8        0.31       -1.35      1.37 o 
   1   2   8       85.11       83.69      6.05 o 
   2   2   8       63.51       57.90      3.23 o 
   3   2   8        9.62       14.11      4.31 o 
   4   2   8        6.09        8.84      1.92 o 
   5   2   8      482.14      487.87     11.14 o 
   6   2   8       53.60       50.10      5.70 o 
   7   2   8       26.97       42.90      6.53 o 
   8   2   8       60.43       70.99      7.75 o 
   9   2   8       36.35       40.42      6.43 o 
  10   2   8        0.91       -2.58      2.58 o 
 -11   3   8       12.08        8.76      6.81 o 
 -10   3   8        3.90       14.14      6.53 o 
  -9   3   8       18.10       12.14      5.84 o 
  -8   3   8        0.04        5.75      5.14 o 
  -7   3   8       14.08       17.51      4.73 o 
  -6   3   8      118.64      121.57      8.15 o 
  -5   3   8       84.48       67.62      6.49 o 
  -4   3   8      320.91      351.81     11.64 o 
  -3   3   8      118.33      116.33      7.26 o 
  -2   3   8      183.31      187.31      8.14 o 
  -1   3   8      335.95      296.72     10.22 o 
   0   3   8      196.51      183.80     10.24 o 
   1   3   8        5.63        9.20      2.51 o 
   2   3   8      215.06      200.03      8.57 o 
   3   3   8      152.93      152.13      5.56 o 
   4   3   8       52.14       47.62      3.97 o 
   5   3   8      700.69      744.23     26.46 o 
   6   3   8        1.39       -1.90      1.90 o 
   7   3   8       12.51       14.59      4.10 o 
   8   3   8        2.03       -2.31      5.24 o 
   9   3   8       29.14       31.88      6.23 o 
  10   3   8        0.21       -1.38      2.86 o 
 -11   4   8        0.01        5.42      6.07 o 
 -10   4   8       23.61       33.69      8.94 o 
  -9   4   8       93.99       94.73     13.72 o 
  -8   4   8        5.10       15.16      6.03 o 
  -7   4   8        0.15       -2.31      2.31 o 
  -6   4   8        4.42        5.00      2.90 o 
  -5   4   8       34.15       32.92      8.02 o 
  -4   4   8        9.84        7.76      2.82 o 
  -3   4   8       59.04       65.32      7.44 o 
  -2   4   8       10.02       15.43      3.01 o 
  -1   4   8        3.40        2.19      1.79 o 
   0   4   8      220.50      254.52     26.02 o 
   1   4   8        0.15        0.33      1.85 o 
   2   4   8       26.78       31.13      5.14 o 
   3   4   8       10.17        8.32      5.26 o 
   4   4   8       17.97       14.00      2.45 o 
   5   4   8      387.88      429.49     10.80 o 
   6   4   8        0.18       -1.81      1.81 o 
   7   4   8       25.47       37.37     10.45 o 
   8   4   8       11.91       12.54      4.14 o 
   9   4   8        6.28       -3.01      3.11 o 
 -10   5   8        7.06       10.38      5.56 o 
  -9   5   8        5.25        9.69      5.52 o 
  -8   5   8       18.83       10.89      5.14 o 
  -7   5   8        4.72        3.79      3.15 o 
  -6   5   8        5.16        1.58      3.71 o 
  -5   5   8      555.21      595.37     16.84 o 
  -4   5   8       39.75       32.57      4.74 o 
  -3   5   8       70.42       55.76      5.79 o 
  -2   5   8        2.06        0.58      1.96 o 
  -1   5   8        1.11        0.83      1.76 o 
   0   5   8      418.95      438.82     13.42 o 
   1   5   8       76.83       71.27      7.93 o 
   2   5   8        0.04        1.55      1.84 o 
   3   5   8       23.50       24.97      4.22 o 
   4   5   8      195.88      207.62      9.44 o 
   5   5   8      231.15      193.13     14.23 o 
   6   5   8       17.50       17.98      5.61 o 
   7   5   8        3.10        9.59      5.01 o 
   8   5   8       41.30       49.22     10.10 o 
   9   5   8        5.78        3.85      4.12 o 
 -10   6   8        3.38       -3.62      3.62 o 
  -9   6   8        2.91        4.63      4.12 o 
  -8   6   8        0.70        4.22      4.36 o 
  -7   6   8        5.25        1.90      2.97 o 
  -6   6   8       83.46       76.46      8.27 o 
  -5   6   8      347.93      360.09     13.23 o 
  -4   6   8        0.45        1.20      2.53 o 
  -3   6   8      215.65      219.31     11.61 o 
  -2   6   8      117.00       98.80      7.50 o 
  -1   6   8      227.49      235.50      9.92 o 
   0   6   8       34.06       31.86      4.39 o 
   1   6   8       37.62       34.21      6.51 o 
   2   6   8        9.07       13.22      3.01 o 
   3   6   8        0.20        1.02      1.95 o 
   4   6   8        0.03        0.54      1.93 o 
   5   6   8       53.59       63.87      9.87 o 
   6   6   8       33.50       21.27      6.58 o 
   7   6   8       19.44       15.53      5.89 o 
   8   6   8        4.15        8.06      4.54 o 
  -9   7   8       18.86       31.98      7.69 o 
  -8   7   8        5.10        3.24      4.22 o 
  -7   7   8       36.78       33.77      5.61 o 
  -6   7   8       35.78       32.59      5.20 o 
  -5   7   8      146.86      151.84      9.75 o 
  -4   7   8        3.68        4.44      3.59 o 
  -3   7   8       18.36       25.23      6.95 o 
  -2   7   8       38.95       31.43      4.98 o 
  -1   7   8       69.22       75.03      6.96 o 
   0   7   8        4.50        4.35      2.43 o 
   1   7   8       27.27       23.93      4.15 o 
   2   7   8       13.95        4.72      2.25 o 
   3   7   8       22.94       32.55      4.70 o 
   4   7   8        0.38       -1.29      2.25 o 
   5   7   8        0.06       -0.83      3.06 o 
   6   7   8        8.64        9.32      4.17 o 
   7   7   8        2.75       -2.13      3.29 o 
   8   7   8        0.60        1.62      4.26 o 
  -9   8   8       13.83       15.80      5.24 o 
  -8   8   8       12.27       15.16      5.84 o 
  -7   8   8       27.57       25.38      7.23 o 
  -6   8   8        2.10        2.58      2.64 o 
  -5   8   8       18.05       18.59      4.45 o 
  -4   8   8        1.05       -2.24      2.24 o 
  -3   8   8        2.07        2.49      2.83 o 
  -2   8   8       33.88       39.71      5.33 o 
  -1   8   8       66.98       85.21      7.65 o 
   0   8   8       56.95       58.79      6.22 o 
   1   8   8        1.45        1.74      2.08 o 
   2   8   8       89.38      103.17      8.44 o 
   3   8   8        1.98       -2.03      3.01 o 
   4   8   8       15.42       14.08      3.90 o 
   5   8   8        8.30        4.73      4.03 o 
   6   8   8       10.81       10.66      5.05 o 
   7   8   8        2.11       -3.24      3.24 o 
  -7   9   8        5.34       -1.67      5.24 o 
  -6   9   8       14.81        9.18      6.40 o 
  -5   9   8       12.33        4.63      5.98 o 
  -4   9   8        1.31        0.46      5.52 o 
  -3   9   8       28.66       28.49      6.09 o 
  -2   9   8        3.81        3.55      6.98 o 
  -1   9   8        2.48        1.31      2.42 o 
   0   9   8       15.15       10.98      3.16 o 
   1   9   8       15.34       12.66      3.81 o 
   2   9   8        6.59        4.35      2.87 o 
   3   9   8       12.93       13.76      3.46 o 
   4   9   8       93.92       99.89      8.81 o 
   5   9   8        0.40       -3.15      3.15 o 
   6   9   8        0.16        7.83      4.12 o 
  -7  10   8        0.00       -2.69      6.07 o 
  -6  10   8        5.35        7.88      7.14 o 
  -5  10   8        6.93        9.92      5.93 o 
  -4  10   8        2.95       -3.71      4.87 o 
  -3  10   8       18.07       29.71      8.71 o 
  -2  10   8        5.08        0.65      5.10 o 
  -1  10   8        4.09        6.49      5.38 o 
   0  10   8       38.90       42.69      8.90 o 
   1  10   8        0.19        0.14      3.99 o 
   2  10   8        5.66       11.35      5.33 o 
   3  10   8        0.59        1.85      4.50 o 
   4  10   8        0.01       -1.44      4.17 o 
  -5  11   8        0.39       -4.77      5.61 o 
  -4  11   8        0.78        1.48      6.30 o 
  -3  11   8        3.52        6.40      6.30 o 
  -2  11   8        0.52       -0.88      3.52 o 
  -1  11   8        3.51        8.30      4.82 o 
   0  11   8        4.30       -2.41      4.26 o 
   1  11   8        0.79       -1.25      3.62 o 
   2  11   8        1.24        8.06      4.31 o 
   3  11   8       11.40        9.64      5.84 o 
  -3  12   8        2.39       -4.22      4.91 o 
  -2  12   8        0.13       -0.93      4.77 o 
  -1  12   8       12.15       15.06      6.63 o 
   0  12   8        0.33       -4.17      4.17 o 
   1  12   8        0.02        4.59      4.73 o 
  -2 -13   9        0.27       -4.10      5.77 o 
  -1 -13   9        4.98        0.97      3.62 o 
   0 -13   9       77.88       95.73      9.83 o 
   1 -13   9       30.74       45.20      6.79 o 
   2 -13   9       31.64       29.37      5.85 o 
  -4 -12   9        0.21        2.12      3.36 o 
  -3 -12   9        0.51       -3.19      3.19 o 
  -2 -12   9        1.08        1.18      3.07 o 
  -1 -12   9        5.50        2.95      4.47 o 
   0 -12   9        2.92        1.83      3.83 o 
   1 -12   9      171.59      167.73     12.48 o 
   2 -12   9       35.19       41.43      6.58 o 
   3 -12   9        0.37       -0.94      2.79 o 
   4 -12   9        2.45        1.30      3.35 o 
  -6 -11   9        0.92       10.89      4.73 o 
  -5 -11   9        1.04        3.53      3.21 o 
  -4 -11   9        0.94        5.01      3.11 o 
  -3 -11   9       10.19       13.74      4.01 o 
  -2 -11   9        8.43       10.02      3.86 o 
  -1 -11   9        0.42        4.20      3.54 o 
   0 -11   9      118.69       85.87      8.90 o 
   1 -11   9        0.46       -2.67      2.87 o 
   2 -11   9        8.63        6.30      3.50 o 
   3 -11   9       82.61       90.66     15.25 o 
   4 -11   9        4.62        9.75      6.44 o 
   5 -11   9        3.81        5.58      3.24 o 
   6 -11   9        0.05        1.68      3.34 o 
  -7 -10   9        0.65       -0.09      4.12 o 
  -6 -10   9       11.19       19.23      6.26 o 
  -5 -10   9       19.17       25.10      5.11 o 
  -4 -10   9        3.78        3.28      4.91 o 
  -3 -10   9        7.76       11.76      3.92 o 
  -2 -10   9        0.80        1.16      3.32 o 
  -1 -10   9        6.01       -0.30      3.78 o 
   0 -10   9       80.31       78.81      8.31 o 
   1 -10   9       10.73        7.54      6.09 o 
   2 -10   9      273.90      287.18     13.12 o 
   3 -10   9      124.84      135.93     17.43 o 
   4 -10   9        4.91        1.84      2.75 o 
   5 -10   9        0.19        5.07      6.09 o 
   6 -10   9        0.29       -2.10      2.10 o 
   7 -10   9        0.29       -0.79      2.97 o 
  -8  -9   9       33.64       42.96      8.02 o 
  -7  -9   9       10.11       18.31      6.03 o 
  -6  -9   9        0.74       -2.55      2.92 o 
  -5  -9   9       19.19       17.15      4.20 o 
  -4  -9   9       41.34       47.71      6.18 o 
  -3  -9   9        2.13        7.55      3.50 o 
  -2  -9   9        4.44        1.52      6.88 o 
  -1  -9   9       40.95       40.88      5.95 o 
   0  -9   9       79.73       69.52      7.39 o 
   1  -9   9        0.17       -0.20      2.85 o 
   2  -9   9      210.56      223.06     15.11 o 
   3  -9   9       21.86       22.58      4.56 o 
   4  -9   9      206.87      214.51     11.16 o 
   5  -9   9       42.71       48.56      5.24 o 
   6  -9   9       24.28       30.70     18.79 o 
   7  -9   9        4.00        2.87      3.01 o 
   8  -9   9        3.04       -1.21      3.15 o 
  -8  -8   9        2.01        6.95      4.36 o 
  -7  -8   9        0.93        9.96      4.36 o 
  -6  -8   9        1.67        2.36      2.76 o 
  -5  -8   9       35.05       26.48      4.85 o 
  -4  -8   9        1.60        0.63      2.81 o 
  -3  -8   9        0.48       -0.50      2.44 o 
  -2  -8   9        3.13        6.63      3.11 o 
  -1  -8   9      124.99      120.48      8.84 o 
   0  -8   9      193.98      204.24     10.08 o 
   1  -8   9       70.65       78.51      7.26 o 
   2  -8   9       22.58       30.21      7.32 o 
   3  -8   9      223.51      240.78     12.28 o 
   4  -8   9       46.68       59.07     13.28 o 
   5  -8   9      133.07      147.55      9.57 o 
   6  -8   9       22.59       22.83      3.83 o 
   7  -8   9       11.75       25.95      4.96 o 
   8  -8   9        1.69        4.87      5.47 o 
  -9  -7   9        0.24        4.26      4.22 o 
  -8  -7   9        0.04        6.72      3.62 o 
  -7  -7   9        0.55        2.69      3.48 o 
  -6  -7   9       30.66       35.79      6.70 o 
  -5  -7   9        5.92        4.64      2.86 o 
  -4  -7   9       73.16       68.92      6.66 o 
  -3  -7   9       71.48       70.72      6.70 o 
  -2  -7   9       28.61       36.99      5.06 o 
  -1  -7   9      134.38      135.13      9.29 o 
   0  -7   9       25.29       24.46      4.16 o 
   1  -7   9       55.63       57.21      5.90 o 
   2  -7   9       21.26       21.83      4.61 o 
   3  -7   9      461.22      464.66     14.44 o 
   4  -7   9       84.75       81.47      6.30 o 
   5  -7   9       20.44       20.24      3.27 o 
   6  -7   9        9.01       12.05      3.66 o 
   7  -7   9       27.23       37.03      7.79 o 
   8  -7   9       24.63       40.51      8.85 o 
   9  -7   9        2.25        7.97      5.84 o 
 -10  -6   9       14.11       16.08      4.31 o 
  -9  -6   9       12.23       10.92      3.95 o 
  -8  -6   9       21.81       26.66      4.98 o 
  -7  -6   9       61.58       56.19      6.40 o 
  -6  -6   9        4.47        4.76      2.26 o 
  -5  -6   9        1.31        3.23      1.86 o 
  -4  -6   9       86.31       71.77      7.48 o 
  -3  -6   9      136.38      135.73      5.93 o 
  -2  -6   9        3.30        2.75      1.68 o 
  -1  -6   9      115.24      107.43      7.45 o 
   0  -6   9      309.46      296.57     10.86 o 
   1  -6   9      271.57      247.47      9.83 o 
   2  -6   9       67.01       59.15      5.95 o 
   3  -6   9       39.25       32.62      3.51 o 
   4  -6   9      774.81      822.96     15.94 o 
   5  -6   9      121.19      124.76      8.67 o 
   6  -6   9        9.53        6.26      3.11 o 
   7  -6   9       18.80       19.98      6.63 o 
   8  -6   9        0.15        1.30      4.03 o 
   9  -6   9        4.74        1.58      4.96 o 
 -10  -5   9       21.20       17.21      4.59 o 
  -9  -5   9        7.97        9.76      3.75 o 
  -8  -5   9        0.48        0.04      2.59 o 
  -7  -5   9        0.34        1.88      2.36 o 
  -6  -5   9        1.87        0.67      2.09 o 
  -5  -5   9       66.12       69.62      4.99 o 
  -4  -5   9       37.04       35.58      3.69 o 
  -3  -5   9       17.33       17.90      2.73 o 
  -2  -5   9        0.64       -1.27      1.76 o 
  -1  -5   9        1.54        0.49      1.60 o 
   0  -5   9       17.51       15.80      2.60 o 
   1  -5   9        6.06        7.15      5.68 o 
   2  -5   9       18.51       23.61      2.47 o 
   3  -5   9      116.95      112.99      4.93 o 
   4  -5   9       72.12       69.06      5.01 o 
   5  -5   9       15.32       16.14      2.73 o 
   6  -5   9      115.81      121.47      6.65 o 
   7  -5   9        0.00       -1.99      1.99 o 
   8  -5   9        3.31       -0.38      7.00 o 
   9  -5   9        5.46       12.98      6.40 o 
 -10  -4   9        0.06        0.26      6.95 o 
  -9  -4   9       41.56       42.38      5.93 o 
  -8  -4   9       42.74       47.55      5.93 o 
  -7  -4   9        2.73        3.42      2.45 o 
  -6  -4   9       62.50       62.37      4.83 o 
  -5  -4   9      161.32      157.26      7.72 o 
  -4  -4   9       47.40       47.56      4.03 o 
  -3  -4   9       21.65       19.36      3.85 o 
  -2  -4   9      142.67      140.17      5.39 o 
  -1  -4   9        6.81        5.78      2.92 o 
   0  -4   9       13.90        9.40      2.34 o 
   1  -4   9       53.21       47.38      3.73 o 
   2  -4   9      130.72      126.52      4.39 o 
   3  -4   9        9.19       12.22      2.29 o 
   4  -4   9      767.85      796.23     15.90 o 
   5  -4   9      218.99      206.15      7.37 o 
   6  -4   9       36.81       36.09      4.92 o 
   7  -4   9      102.44       99.97     15.53 o 
   8  -4   9        4.48        4.62      2.92 o 
   9  -4   9        1.31        2.09      2.62 o 
  10  -4   9        5.91        6.99      5.47 o 
 -10  -3   9        2.17        0.78      4.24 o 
  -9  -3   9       64.80       70.24      7.70 o 
  -8  -3   9        0.01        5.51      2.89 o 
  -7  -3   9       47.29       56.52      5.99 o 
  -6  -3   9       27.48       33.20      9.11 o 
  -5  -3   9       61.62       62.90      4.98 o 
  -4  -3   9       49.48       45.42      3.81 o 
  -3  -3   9       59.24       57.93      4.07 o 
  -2  -3   9       99.16       81.62      4.31 o 
  -1  -3   9       30.86       40.45      5.58 o 
   0  -3   9      209.80      190.09      5.91 o 
   1  -3   9       11.18       14.63      2.19 o 
   2  -3   9       14.04       11.02      1.75 o 
   3  -3   9       13.39       12.24      2.27 o 
   4  -3   9       42.78       35.04      3.48 o 
   5  -3   9      524.37      506.33     11.63 o 
   6  -3   9       39.71       35.11      3.93 o 
   7  -3   9      158.03      162.91     10.12 o 
   8  -3   9       17.40       24.47      4.59 o 
   9  -3   9       21.17       22.26      7.44 o 
  10  -3   9       11.49        7.36      3.59 o 
 -11  -2   9        0.10        1.90      5.70 o 
 -10  -2   9        0.20        0.97      6.03 o 
  -9  -2   9        8.39        7.14      5.61 o 
  -8  -2   9      382.79      439.12     16.34 o 
  -7  -2   9        0.22        4.61      2.67 o 
  -6  -2   9       22.01       22.86      3.00 o 
  -5  -2   9       11.36        7.26      2.01 o 
  -4  -2   9      119.47       83.64      4.47 o 
  -3  -2   9       15.87       17.62      2.22 o 
  -2  -2   9        0.50        2.66      2.16 o 
  -1  -2   9        0.07       -0.26      1.02 o 
   0  -2   9      461.67      497.98     10.40 o 
   1  -2   9     1037.76     1135.64     17.84 o 
   2  -2   9       90.94       93.39      4.59 o 
   3  -2   9        0.31       -0.50      1.20 o 
   4  -2   9       11.81       14.64      2.37 o 
   5  -2   9      869.88      883.59     36.91 o 
   6  -2   9       14.35       15.57      3.57 o 
   7  -2   9      234.19      250.91     11.36 o 
   8  -2   9       67.39       79.17      8.01 o 
   9  -2   9        3.45       10.27      3.40 o 
  10  -2   9        1.86       -0.66      6.26 o 
 -11  -1   9        9.24        4.73      6.86 o 
 -10  -1   9       27.51       35.45      9.69 o 
  -9  -1   9       10.97        5.93      6.07 o 
  -8  -1   9        3.54        2.50      5.24 o 
  -7  -1   9      108.42      104.84     14.16 o 
  -6  -1   9       11.42       11.22      3.17 o 
  -5  -1   9       86.24       96.84      8.46 o 
  -4  -1   9      183.65      158.63      9.01 o 
  -3  -1   9        5.58        2.86      1.83 o 
  -2  -1   9      160.74      158.22      8.20 o 
  -1  -1   9        9.90       12.79      2.46 o 
   0  -1   9      617.65      667.24     17.47 o 
   1  -1   9       21.23       22.73      1.89 o 
   2  -1   9       56.98       47.60      3.92 o 
   3  -1   9       32.45       35.60      3.31 o 
   4  -1   9      408.90      404.91     16.04 o 
   5  -1   9       27.01       25.82      6.70 o 
   6  -1   9      377.30      389.73     13.49 o 
   7  -1   9        6.96        2.74      3.36 o 
   8  -1   9        0.03       -1.75      2.54 o 
   9  -1   9        4.21        0.47      6.84 o 
  10  -1   9       20.56       17.06      4.36 o 
 -11   0   9        0.07        2.60      6.40 o 
 -10   0   9        4.23       11.91      6.63 o 
  -9   0   9       23.56       15.11      6.40 o 
  -8   0   9      414.95      388.24     21.60 o 
  -7   0   9       29.25       19.86      6.56 o 
  -6   0   9      196.48      207.55      9.28 o 
  -5   0   9        4.84        2.71      2.20 o 
  -4   0   9       70.45       56.43      5.52 o 
  -3   0   9      163.36      148.60      8.69 o 
  -2   0   9      250.01      254.42      9.45 o 
  -1   0   9      303.26      332.52     10.83 o 
   0   0   9      224.73      188.92     10.75 o 
   1   0   9       36.14       24.84      3.55 o 
   2   0   9       12.37       12.44      1.86 o 
   3   0   9        5.12        4.03      1.95 o 
   4   0   9        2.15        1.65      1.55 o 
   5   0   9      140.85      111.83     13.67 o 
   6   0   9      812.87      870.62     21.18 o 
   7   0   9       57.23       65.93      6.58 o 
   8   0   9      115.96      110.59      9.35 o 
   9   0   9        7.98       16.39      4.37 o 
  10   0   9        0.03       -0.11      3.08 o 
 -10   1   9       16.37       16.59      6.49 o 
  -9   1   9        1.86        0.97      4.54 o 
  -8   1   9       95.93       82.40     12.33 o 
  -7   1   9       40.62       34.43      5.15 o 
  -6   1   9       38.24       40.66      5.42 o 
  -5   1   9       41.22       48.70      5.30 o 
  -4   1   9      122.34      107.76      9.96 o 
  -3   1   9        0.01       -1.21      1.92 o 
  -2   1   9      179.86      162.75      7.59 o 
  -1   1   9      222.13      224.15      8.85 o 
   0   1   9      318.60      359.18     11.37 o 
   1   1   9       80.72       72.98      6.03 o 
   2   1   9       63.87       50.71      5.25 o 
   3   1   9       20.56       25.45      3.76 o 
   4   1   9      197.73      178.04      6.37 o 
   5   1   9      138.71      130.17      7.00 o 
   6   1   9        4.72        4.63      2.73 o 
   7   1   9      256.33      267.19     11.96 o 
   8   1   9        0.32        2.31      2.80 o 
   9   1   9        0.80        2.86      3.92 o 
  10   1   9       10.95        3.42      3.50 o 
 -11   2   9        0.41       -4.63      4.63 o 
 -10   2   9        9.34        4.50      5.05 o 
  -9   2   9       18.97       14.65      6.53 o 
  -8   2   9       11.92       18.45      7.18 o 
  -7   2   9       32.07       26.55      4.73 o 
  -6   2   9       58.28       51.96      5.95 o 
  -5   2   9      147.50      150.68      8.00 o 
  -4   2   9      145.67      124.21      7.87 o 
  -3   2   9      100.44       99.37     11.63 o 
  -2   2   9      377.32      351.56     13.28 o 
  -1   2   9      135.85      129.13      7.15 o 
   0   2   9       15.11       12.65      2.69 o 
   1   2   9       19.91       28.28      4.01 o 
   2   2   9        2.84       -0.44      3.01 o 
   3   2   9        9.52        7.26      2.57 o 
   4   2   9      620.92      638.99     16.76 o 
   5   2   9      283.72      298.53     11.28 o 
   6   2   9        7.36        7.32      2.92 o 
   7   2   9      279.64      315.34     14.14 o 
   8   2   9       42.00       33.78      5.63 o 
   9   2   9       14.21       15.13      4.15 o 
 -10   3   9        2.28        9.18      6.21 o 
  -9   3   9       42.39       55.15     10.15 o 
  -8   3   9        5.55       -1.76      3.99 o 
  -7   3   9       19.55       22.53      4.54 o 
  -6   3   9       41.04       32.68      5.19 o 
  -5   3   9       40.20       41.08      5.27 o 
  -4   3   9      373.51      382.49     12.93 o 
  -3   3   9       26.12       37.64      4.93 o 
  -2   3   9        5.50        1.94      1.75 o 
  -1   3   9       86.07       65.01      5.86 o 
   0   3   9        1.63        4.17      2.00 o 
   1   3   9        7.72        6.16      3.27 o 
   2   3   9        1.00        2.25      1.73 o 
   3   3   9       10.33       10.97      2.87 o 
   4   3   9      311.45      337.13     12.26 o 
   5   3   9       34.80       38.95      6.33 o 
   6   3   9        0.15       -0.46      3.15 o 
   7   3   9        4.62        5.70      4.22 o 
   8   3   9      156.63      152.57     16.82 o 
   9   3   9       25.46       13.12      6.26 o 
 -10   4   9        4.83       -0.37      4.26 o 
  -9   4   9       12.71       22.39      7.65 o 
  -8   4   9       13.87       12.56      6.07 o 
  -7   4   9        0.92       -0.37      2.80 o 
  -6   4   9       43.04       53.41      6.27 o 
  -5   4   9      240.10      244.21     10.78 o 
  -4   4   9      607.23      523.10     27.72 o 
  -3   4   9       11.93       11.14      2.97 o 
  -2   4   9       85.60       76.80     16.22 o 
  -1   4   9      321.52      296.69     10.99 o 
   0   4   9       14.18       15.68      3.01 o 
   1   4   9       15.42       13.62      3.04 o 
   2   4   9      246.35      271.54     10.58 o 
   3   4   9      336.32      393.76     13.13 o 
   4   4   9      238.53      235.04     10.25 o 
   5   4   9        6.36       18.54      5.47 o 
   6   4   9        0.10       -1.07      2.92 o 
   7   4   9       71.19       52.46      9.73 o 
   8   4   9      147.64      175.05     18.12 o 
   9   4   9        9.54       12.10      6.12 o 
 -10   5   9       10.19       23.82      7.37 o 
  -9   5   9        1.79        5.93      4.54 o 
  -8   5   9       63.57       78.88     11.54 o 
  -7   5   9       41.88       39.73      5.70 o 
  -6   5   9       27.35       31.92      5.27 o 
  -5   5   9        6.18        2.83      3.15 o 
  -4   5   9      905.01      947.50     27.74 o 
  -3   5   9       40.98       40.60      5.32 o 
  -2   5   9      121.53      105.02     13.14 o 
  -1   5   9      139.38      142.39      8.36 o 
   0   5   9        0.00       -1.37      1.37 o 
   1   5   9       78.05      103.13      7.74 o 
   2   5   9       21.71       19.25      3.64 o 
   3   5   9      225.05      262.46     14.27 o 
   4   5   9      137.32      121.24     14.02 o 
   5   5   9       33.26       41.34      8.16 o 
   6   5   9       25.16       34.06      7.65 o 
   7   5   9        1.39        1.25      3.15 o 
   8   5   9        5.11        9.59      5.14 o 
  -9   6   9        6.84       14.92      5.93 o 
  -8   6   9        5.28        9.18      5.10 o 
  -7   6   9        1.18       -0.48      2.97 o 
  -6   6   9       25.96       25.02      4.74 o 
  -5   6   9      129.25      144.26     12.37 o 
  -4   6   9       25.75       23.22      4.45 o 
  -3   6   9       69.22       68.93      6.91 o 
  -2   6   9        3.26        4.20      2.63 o 
  -1   6   9        0.16       -0.74      1.90 o 
   0   6   9      158.47      162.04      8.57 o 
   1   6   9        9.58        7.82      4.19 o 
   2   6   9       17.63       17.36      3.75 o 
   3   6   9        0.00        0.16      2.35 o 
   4   6   9      115.57      119.37      9.29 o 
   5   6   9        6.90        3.34      3.85 o 
   6   6   9       40.74       36.20      8.02 o 
   7   6   9       13.69       17.80      5.89 o 
   8   6   9       28.99       17.70      6.63 o 
  -9   7   9        0.63        2.04      3.89 o 
  -8   7   9       11.36        0.32      4.36 o 
  -7   7   9       18.79       27.41      6.42 o 
  -6   7   9        6.84        4.62      3.72 o 
  -5   7   9        7.59        5.07      3.18 o 
  -4   7   9       80.99       76.37      7.57 o 
  -3   7   9       18.94       20.99      4.21 o 
  -2   7   9       13.74       11.52      3.46 o 
  -1   7   9       26.33       36.51      5.23 o 
   0   7   9      117.73      112.35      8.65 o 
   1   7   9       11.63        6.24      2.85 o 
   2   7   9        8.09        1.48      2.83 o 
   3   7   9       32.55       28.66      4.65 o 
   4   7   9       16.88       16.58      4.21 o 
   5   7   9        0.89        2.04      3.34 o 
   6   7   9        5.06        0.79      3.75 o 
   7   7   9        1.59       -0.42      3.71 o 
  -8   8   9        1.51       16.13      5.84 o 
  -7   8   9        3.18        5.52      3.54 o 
  -6   8   9        1.71        3.62      4.40 o 
  -5   8   9        7.60       10.74      3.90 o 
  -4   8   9        2.87        5.21      2.97 o 
  -3   8   9       68.61       65.52      7.30 o 
  -2   8   9       10.54       17.63      4.04 o 
  -1   8   9       12.03        9.81      4.52 o 
   0   8   9       68.70       68.86      7.14 o 
   1   8   9        2.54        7.75      3.08 o 
   2   8   9        2.40        6.85      4.24 o 
   3   8   9       37.01       37.77      5.86 o 
   4   8   9        0.57       -2.44      2.61 o 
   5   8   9       40.36       56.36      9.96 o 
   6   8   9        0.44       -3.11      3.20 o 
  -7   9   9        1.85        2.46      6.30 o 
  -6   9   9        1.21       -1.58      5.70 o 
  -5   9   9       10.32       15.20      5.14 o 
  -4   9   9        2.16       -2.25      2.25 o 
  -3   9   9        8.63        7.40      3.26 o 
  -2   9   9       28.78       26.26      5.25 o 
  -1   9   9       14.95       16.27      4.27 o 
   0   9   9        5.85        6.92      3.27 o 
   1   9   9       34.07       43.09      5.96 o 
   2   9   9       10.22        9.56      7.23 o 
   3   9   9       14.51       19.54      4.14 o 
   4   9   9       11.21       12.26      3.90 o 
   5   9   9        1.91       11.49      4.59 o 
  -6  10   9        4.17        0.14      6.16 o 
  -5  10   9        2.45       -4.77      5.28 o 
  -4  10   9        1.99       -1.16      5.61 o 
  -3  10   9       19.98       15.94      8.02 o 
  -2  10   9       49.33       75.87     12.00 o 
  -1  10   9        2.55       -3.52      3.52 o 
   0  10   9       12.44        9.18      4.45 o 
   1  10   9        0.07       -0.51      3.94 o 
   2  10   9        3.85        8.53      5.24 o 
   3  10   9        0.21       -0.56      4.12 o 
  -4  11   9       22.72       37.73     10.10 o 
  -3  11   9        0.06       -4.26      5.65 o 
  -2  11   9        0.01       -0.32      4.45 o 
  -1  11   9       10.05        6.35      4.77 o 
   0  11   9        9.16       19.42      6.40 o 
   1  11   9        0.38       -2.69      3.80 o 
   2  11   9        6.98        4.63      4.96 o 
  -3 -12  10        0.28       -1.34      3.34 o 
  -2 -12  10        0.63       -2.78      8.74 o 
  -1 -12  10       27.18       39.21      6.60 o 
   0 -12  10       10.19        9.85      4.39 o 
   1 -12  10        2.49        1.44      3.64 o 
   2 -12  10       10.57        2.49      3.67 o 
   3 -12  10        1.33        2.61      3.35 o 
   4 -12  10        2.94       -2.47      3.67 o 
  -5 -11  10        0.25        6.30      3.55 o 
  -4 -11  10        0.38        1.29      3.23 o 
  -3 -11  10        3.29        0.40      3.09 o 
  -2 -11  10        4.41        5.24      3.59 o 
  -1 -11  10        4.16       -4.61      7.00 o 
   0 -11  10       23.52       17.53      5.03 o 
   1 -11  10       55.74       47.45      8.67 o 
   2 -11  10        5.28        6.95      3.63 o 
   3 -11  10        1.86        7.77      3.58 o 
   4 -11  10        4.65        3.53      3.25 o 
   5 -11  10        2.42       -1.05      3.48 o 
  -6 -10  10        2.16       10.15      4.59 o 
  -5 -10  10       35.29       25.16      5.17 o 
  -4 -10  10        3.75        3.79      3.62 o 
  -3 -10  10        0.28       -4.06      4.06 o 
  -2 -10  10        1.56       -0.19      6.56 o 
  -1 -10  10       69.03       67.51      7.79 o 
   0 -10  10       24.44       17.05      4.53 o 
   1 -10  10        2.12        5.76      4.17 o 
   2 -10  10       79.39       95.96      9.14 o 
   3 -10  10        1.09        0.13      2.70 o 
   4 -10  10        3.23        0.77      2.98 o 
   5 -10  10        3.61        6.78      3.85 o 
   6 -10  10        3.97        4.24      3.48 o 
  -7  -9  10       16.10       29.89      6.95 o 
  -6  -9  10        0.70        3.62      4.12 o 
  -5  -9  10        4.77        1.73      2.74 o 
  -4  -9  10        0.02        3.29      3.42 o 
  -3  -9  10        0.12        1.36      2.89 o 
  -2  -9  10        2.66        3.21      3.02 o 
  -1  -9  10        2.11       10.63      3.32 o 
   0  -9  10       31.19       27.71      5.26 o 
   1  -9  10        0.00        2.10      4.06 o 
   2  -9  10      103.03      114.85     10.06 o 
   3  -9  10        6.94        7.76      6.12 o 
   4  -9  10        0.03       -1.83      3.78 o 
   5  -9  10       58.21       64.18      5.99 o 
   6  -9  10        7.42        6.77      2.79 o 
   7  -9  10        0.51       -0.79      2.73 o 
  -8  -8  10        6.30        7.09      5.05 o 
  -7  -8  10        0.66       -1.02      3.99 o 
  -6  -8  10        5.68        3.75      3.31 o 
  -5  -8  10       15.61       20.19      4.63 o 
  -4  -8  10        3.49        5.17      3.13 o 
  -3  -8  10       29.59       29.75      5.01 o 
  -2  -8  10        3.72        9.11      5.77 o 
  -1  -8  10      175.46      173.73     15.29 o 
   0  -8  10      129.79      120.81      8.92 o 
   1  -8  10       40.21       42.57      6.07 o 
   2  -8  10        4.32        7.11      2.85 o 
   3  -8  10       11.41        7.63      3.28 o 
   4  -8  10        1.61        1.33      2.02 o 
   5  -8  10        9.90       12.13      3.15 o 
   6  -8  10        1.97        2.05      2.39 o 
   7  -8  10       19.82       24.42      4.50 o 
   8  -8  10        0.25        0.28      5.10 o 
  -9  -7  10        0.48        2.18      4.40 o 
  -8  -7  10        1.16       -0.37      3.71 o 
  -7  -7  10        2.27        0.88      3.62 o 
  -6  -7  10        3.52        5.46      2.90 o 
  -5  -7  10       29.18       35.31      5.17 o 
  -4  -7  10        9.87       14.26      3.57 o 
  -3  -7  10       11.74       14.70      6.03 o 
  -2  -7  10        0.06        0.17      2.62 o 
  -1  -7  10       39.67       35.17      5.08 o 
   0  -7  10       91.07       83.18      7.19 o 
   1  -7  10       11.69        9.63      3.20 o 
   2  -7  10        0.00       -2.32      2.32 o 
   3  -7  10       76.18       67.75      6.77 o 
   4  -7  10      120.45      114.58      6.90 o 
   5  -7  10       18.56       20.49      3.27 o 
   6  -7  10       32.18       34.35      4.29 o 
   7  -7  10        0.25        2.18      4.40 o 
   8  -7  10        0.76       -4.73      4.73 o 
  -9  -6  10        7.79        5.54      3.38 o 
  -8  -6  10        6.52        9.79      3.85 o 
  -7  -6  10       23.01       20.60      4.14 o 
  -6  -6  10       15.83       23.27      4.66 o 
  -5  -6  10       17.21       22.00      3.25 o 
  -4  -6  10       34.14       35.68      4.70 o 
  -3  -6  10       10.56        5.06      2.91 o 
  -2  -6  10       56.38       50.20      5.71 o 
  -1  -6  10      155.20      149.00      9.73 o 
   0  -6  10      212.05      219.40      9.68 o 
   1  -6  10      138.15      145.57      8.24 o 
   2  -6  10       20.49       22.93      3.96 o 
   3  -6  10       14.72       23.37      3.32 o 
   4  -6  10       99.35       86.57      5.77 o 
   5  -6  10        0.01        2.07      1.94 o 
   6  -6  10       45.61       51.63      6.35 o 
   7  -6  10        0.04        4.68      5.38 o 
   8  -6  10        2.52        1.81      4.68 o 
   9  -6  10        1.37        1.76      5.56 o 
 -10  -5  10        1.81        7.23      6.21 o 
  -9  -5  10        8.80        8.85      5.79 o 
  -8  -5  10       11.72       10.72      4.45 o 
  -7  -5  10        8.27       10.16      3.25 o 
  -6  -5  10        6.20        7.83      2.37 o 
  -5  -5  10       65.69       71.59      7.46 o 
  -4  -5  10       67.84       71.33      5.19 o 
  -3  -5  10      224.96      217.87      7.39 o 
  -2  -5  10        0.72        0.01      1.50 o 
  -1  -5  10       36.41       31.83      3.47 o 
   0  -5  10        9.58        6.57      1.96 o 
   1  -5  10       12.46       12.05      2.33 o 
   2  -5  10      151.91      148.87      5.99 o 
   3  -5  10       25.08       24.97      2.78 o 
   4  -5  10        1.02        3.78      1.62 o 
   5  -5  10      119.35      114.89      6.63 o 
   6  -5  10       20.33       26.52      6.07 o 
   7  -5  10        6.39        2.95      2.72 o 
   8  -5  10        0.04        3.71      4.63 o 
   9  -5  10       17.50       12.24      6.58 o 
 -10  -4  10       19.65       19.19      8.02 o 
  -9  -4  10       13.29       17.94      7.32 o 
  -8  -4  10       28.59       39.53      9.45 o 
  -7  -4  10        8.45        9.46      2.96 o 
  -6  -4  10        0.50        3.72      2.97 o 
  -5  -4  10        0.06        1.18      1.80 o 
  -4  -4  10        5.11        7.12      2.24 o 
  -3  -4  10      280.30      271.63     17.75 o 
  -2  -4  10      137.17      129.11      5.57 o 
  -1  -4  10       45.33       40.95      3.69 o 
   0  -4  10       11.53        7.20      4.10 o 
   1  -4  10      313.94      311.59      8.40 o 
   2  -4  10       42.07       36.59      3.05 o 
   3  -4  10      149.98      147.33      5.10 o 
   4  -4  10       39.10       41.62      4.08 o 
   5  -4  10      215.47      215.56      7.79 o 
   6  -4  10        2.59        1.74      1.90 o 
   7  -4  10        5.19        8.38      3.26 o 
   8  -4  10        3.81        2.36      3.15 o 
   9  -4  10       23.57       24.01      6.58 o 
 -10  -3  10       13.69       19.51      7.55 o 
  -9  -3  10        6.32       10.24      6.21 o 
  -8  -3  10       26.40       41.48      9.13 o 
  -7  -3  10        1.82        7.14      5.19 o 
  -6  -3  10       20.90       18.77      3.96 o 
  -5  -3  10      154.31      149.82      7.88 o 
  -4  -3  10        9.57        6.38      3.29 o 
  -3  -3  10       23.79       21.47      3.09 o 
  -2  -3  10      498.65      487.15     10.28 o 
  -1  -3  10        3.07        1.15      1.50 o 
   0  -3  10      131.52      126.74      5.26 o 
   1  -3  10      217.06      219.01     10.82 o 
   2  -3  10       26.77       26.06      2.52 o 
   3  -3  10        0.14       -0.60      1.30 o 
   4  -3  10       15.44       12.10      2.36 o 
   5  -3  10       34.32       29.15      7.88 o 
   6  -3  10       50.49       44.03      5.61 o 
   7  -3  10       22.28       25.75      4.73 o 
   8  -3  10        6.15        8.63      4.10 o 
   9  -3  10        5.12        5.67      3.19 o 
 -10  -2  10        0.46       -4.50      5.38 o 
  -9  -2  10      149.24      183.67     17.70 o 
  -8  -2  10       22.05       18.63      7.28 o 
  -7  -2  10       73.71       66.51      7.18 o 
  -6  -2  10       44.30       44.80      5.54 o 
  -5  -2  10        5.63        0.71      2.36 o 
  -4  -2  10       45.40       40.84      4.98 o 
  -3  -2  10       38.51       39.89      4.80 o 
  -2  -2  10        7.49       10.17      2.73 o 
  -1  -2  10       12.84       11.05      2.68 o 
   0  -2  10      170.42      162.38      7.76 o 
   1  -2  10      144.40      160.99      7.72 o 
   2  -2  10       24.80       23.84      5.98 o 
   3  -2  10      173.57      179.58      6.36 o 
   4  -2  10       77.41       78.77      5.82 o 
   5  -2  10      122.71      116.55      6.28 o 
   6  -2  10       54.75       53.62      6.12 o 
   7  -2  10       30.78       31.85      4.95 o 
   8  -2  10        4.92        4.22      2.92 o 
   9  -2  10        5.34        1.00      8.44 o 
 -10  -1  10        5.34        5.84      6.44 o 
  -9  -1  10        1.50        6.21      5.52 o 
  -8  -1  10        1.14       10.98      6.26 o 
  -7  -1  10       40.69       37.90      5.55 o 
  -6  -1  10       12.81        7.63      7.62 o 
  -5  -1  10        2.36        1.41      2.28 o 
  -4  -1  10       68.05       69.37      6.32 o 
  -3  -1  10       36.54       38.22      4.67 o 
  -2  -1  10       86.59       68.46      6.13 o 
  -1  -1  10        8.45       13.14      5.21 o 
   0  -1  10      109.01       99.77      7.09 o 
   1  -1  10      153.18      144.40     15.02 o 
   2  -1  10       16.82       20.71      3.50 o 
   3  -1  10       26.71       19.67      3.51 o 
   4  -1  10        6.87        2.91      1.73 o 
   5  -1  10        1.24        1.83      1.85 o 
   6  -1  10        5.72        7.42      3.11 o 
   7  -1  10       26.25       28.04      5.14 o 
   8  -1  10        1.37       -2.49      2.49 o 
   9  -1  10        7.88        3.48      2.92 o 
 -10   0  10        9.66       10.43      7.60 o 
  -9   0  10       45.74       44.72      9.73 o 
  -8   0  10       92.76       73.32     12.00 o 
  -7   0  10        2.24        0.56      2.75 o 
  -6   0  10      111.90      107.13      8.01 o 
  -5   0  10       28.11       34.70      6.23 o 
  -4   0  10        1.94        1.47      3.27 o 
  -3   0  10        0.08        0.40      1.66 o 
  -2   0  10      677.32      659.10     16.79 o 
  -1   0  10       64.25       53.72      5.46 o 
   0   0  10        1.62        3.37      2.01 o 
   1   0  10      341.22      375.62     12.21 o 
   2   0  10       82.23       76.13      7.42 o 
   3   0  10       14.01       11.94      4.22 o 
   4   0  10       45.24       45.21      5.36 o 
   5   0  10      975.95     1016.15     22.58 o 
   6   0  10      324.35      335.41     19.51 o 
   7   0  10       10.40       11.82      3.89 o 
   8   0  10       28.57       30.94      5.33 o 
   9   0  10        0.44        2.56      3.05 o 
 -10   1  10        4.76        2.83      5.75 o 
  -9   1  10        0.32       -3.71      4.17 o 
  -8   1  10      162.59      151.00     15.71 o 
  -7   1  10        2.15        5.72      3.26 o 
  -6   1  10        1.81        5.17      5.49 o 
  -5   1  10       60.89       53.97      5.93 o 
  -4   1  10        0.33        1.92      2.19 o 
  -3   1  10      109.31       97.67     13.95 o 
  -2   1  10       32.32       32.33      4.46 o 
  -1   1  10       13.49        9.89      2.51 o 
   0   1  10       31.30       26.29      3.93 o 
   1   1  10      130.97      102.45      7.29 o 
   2   1  10        9.05        6.47      2.43 o 
   3   1  10      150.65      160.31      8.01 o 
   4   1  10       49.10       53.34      5.78 o 
   5   1  10      443.57      470.90     14.76 o 
   6   1  10        6.36       14.97      6.16 o 
   7   1  10       56.25       66.55     11.08 o 
   8   1  10        5.97        0.70      3.38 o 
   9   1  10        2.07        5.75      4.08 o 
 -10   2  10        4.90       10.24      5.70 o 
  -9   2  10        5.62        5.47      4.59 o 
  -8   2  10       30.70       36.75      8.11 o 
  -7   2  10       51.98       38.36      5.73 o 
  -6   2  10       18.04        9.67      3.42 o 
  -5   2  10      259.26      281.76     15.55 o 
  -4   2  10      206.44      221.17     11.45 o 
  -3   2  10       23.66       23.31      4.12 o 
  -2   2  10       20.69       21.92      3.83 o 
  -1   2  10      198.22      179.27      8.42 o 
   0   2  10      209.66      220.55     15.09 o 
   1   2  10       19.86       17.29      3.26 o 
   2   2  10      261.07      261.04     10.35 o 
   3   2  10       55.76       65.49      6.37 o 
   4   2  10      306.92      324.51     12.19 o 
   5   2  10      151.32      158.72      9.14 o 
   6   2  10      153.93      148.03     15.62 o 
   7   2  10        1.36        2.87      4.59 o 
   8   2  10       19.45        7.14      4.77 o 
   9   2  10        0.03       -2.97      2.97 o 
 -10   3  10        0.20        2.97      4.40 o 
  -9   3  10        0.28        8.53      5.05 o 
  -8   3  10       49.02       43.06      8.81 o 
  -7   3  10      129.05      109.75      8.99 o 
  -6   3  10        1.40        6.97      2.91 o 
  -5   3  10       98.30      124.70      9.13 o 
  -4   3  10       58.52       52.56      6.84 o 
  -3   3  10       42.62       37.92      5.13 o 
  -2   3  10       27.11       27.96      4.32 o 
  -1   3  10       78.04       91.33      7.22 o 
   0   3  10       22.27       19.74      3.53 o 
   1   3  10       81.94       79.85      6.95 o 
   2   3  10       34.16       38.95      4.85 o 
   3   3  10      279.69      273.71     15.60 o 
   4   3  10      222.78      239.55     10.62 o 
   5   3  10      161.71      168.75     16.08 o 
   6   3  10        0.25       -2.55      2.55 o 
   7   3  10        1.61        6.63      4.03 o 
   8   3  10       17.41       17.15      6.16 o 
   9   3  10       12.39        8.39      4.96 o 
 -10   4  10        0.44       -1.25      4.54 o 
  -9   4  10        0.59       -2.50      2.50 o 
  -8   4  10        1.44       -2.09      3.62 o 
  -7   4  10      109.76       96.23     12.30 o 
  -6   4  10      194.01      192.63     10.19 o 
  -5   4  10      266.90      262.86     11.67 o 
  -4   4  10       20.39       14.82      3.89 o 
  -3   4  10       25.73       22.25      4.15 o 
  -2   4  10        3.99        3.50      2.36 o 
  -1   4  10        3.39        3.18      2.20 o 
   0   4  10        1.66        2.84      2.11 o 
   1   4  10       44.35       43.77      5.24 o 
   2   4  10       20.22       23.35      5.10 o 
   3   4  10       86.08       85.53     13.05 o 
   4   4  10       11.65        7.90      2.78 o 
   5   4  10        0.72        5.42      3.75 o 
   6   4  10        6.94        8.39      4.31 o 
   7   4  10        2.00        5.14      3.99 o 
   8   4  10        0.24        2.32      3.80 o 
  -9   5  10       12.42       11.22      5.61 o 
  -8   5  10        0.44        4.40      3.99 o 
  -7   5  10       59.67       74.00      8.17 o 
  -6   5  10        5.92        3.95      2.92 o 
  -5   5  10      141.18      129.97     20.14 o 
  -4   5  10        0.52       -2.00      2.00 o 
  -3   5  10        1.81        5.57      3.55 o 
  -2   5  10        1.75        7.10      3.62 o 
  -1   5  10       80.81       86.21      7.53 o 
   0   5  10       10.40       10.58      2.93 o 
   1   5  10       48.71       62.75      6.61 o 
   2   5  10       12.25        8.93      4.54 o 
   3   5  10        0.26        1.64      2.25 o 
   4   5  10       70.12       75.32      9.18 o 
   5   5  10        2.02        4.68      3.48 o 
   6   5  10       19.12       20.86      6.21 o 
   7   5  10        0.00       -3.15      3.15 o 
   8   5  10        0.00        1.16      3.75 o 
  -9   6  10        0.19        2.18      4.31 o 
  -8   6  10       15.25       10.57      4.73 o 
  -7   6  10        4.94        8.09      6.00 o 
  -6   6  10      222.48      211.51     11.35 o 
  -5   6  10       74.63       76.17      7.84 o 
  -4   6  10        8.70        7.48      3.31 o 
  -3   6  10        7.29        8.24      3.18 o 
  -2   6  10       61.57       54.47      7.99 o 
  -1   6  10        1.80        2.09      2.50 o 
   0   6  10        0.35        2.06      2.24 o 
   1   6  10        0.25       -1.03      2.19 o 
   2   6  10        3.01        1.31      7.60 o 
   3   6  10       16.22       17.41      3.93 o 
   4   6  10        7.23        8.40      3.10 o 
   5   6  10        0.74       -2.18      3.24 o 
   6   6  10        1.55       -1.62      3.29 o 
   7   6  10        0.03       -1.62      3.62 o 
  -8   7  10       15.83       18.31      5.42 o 
  -7   7  10        0.54       -2.42      2.42 o 
  -6   7  10        0.00       -2.38      2.74 o 
  -5   7  10      121.31      116.96      9.71 o 
  -4   7  10       15.84       15.66      3.82 o 
  -3   7  10       41.78       43.99      6.02 o 
  -2   7  10        0.80        3.48      2.47 o 
  -1   7  10        0.46       -2.12      2.12 o 
   0   7  10       50.44       44.35      5.77 o 
   1   7  10        0.75       -0.91      2.37 o 
   2   7  10        2.70        4.80      3.13 o 
   3   7  10       49.98       58.32      6.86 o 
   4   7  10       59.31       76.56      7.68 o 
   5   7  10        3.89        4.63      4.03 o 
   6   7  10       12.92       14.37      5.84 o 
  -7   8  10        1.86        3.79      3.46 o 
  -6   8  10        0.23        4.89      3.49 o 
  -5   8  10       23.68       22.09      5.07 o 
  -4   8  10       81.06       68.96      7.79 o 
  -3   8  10        1.73        1.07      2.94 o 
  -2   8  10        2.63        0.73      2.72 o 
  -1   8  10       26.93       27.81      5.03 o 
   0   8  10        2.64        1.26      2.56 o 
   1   8  10        3.26        5.90      4.43 o 
   2   8  10        2.77       -0.48      2.17 o 
   3   8  10        4.42        5.64      3.28 o 
   4   8  10        0.36        3.04      3.94 o 
   5   8  10        0.14       -1.44      3.38 o 
   6   8  10        2.22       -1.76      3.99 o 
  -6   9  10        0.43        1.65      5.68 o 
  -5   9  10       10.28        2.62      4.57 o 
  -4   9  10       51.57       58.77      7.41 o 
  -3   9  10        4.64        2.64      3.30 o 
  -2   9  10        0.32        1.01      4.31 o 
  -1   9  10       11.25       17.09      5.07 o 
   0   9  10        5.98        4.33      2.93 o 
   1   9  10        2.18        3.49      2.92 o 
   2   9  10       18.91       22.86      6.93 o 
   3   9  10        0.00        0.02      6.44 o 
   4   9  10        0.92        3.29      3.35 o 
  -5  10  10        0.04       -3.11      6.35 o 
  -4  10  10       15.53       15.06      7.37 o 
  -3  10  10       13.70        3.85      6.72 o 
  -2  10  10        6.30       10.43      5.47 o 
  -1  10  10        6.18       12.98      5.89 o 
   0  10  10        0.00        4.08      4.68 o 
   1  10  10        1.77        6.07      4.91 o 
   2  10  10        0.04       -1.25      3.99 o 
   3  10  10        0.04       -3.06      3.99 o 
  -2  11  10       13.37        2.04      6.58 o 
  -1  11  10        8.48       11.91      7.14 o 
   0  11  10        0.44       -3.01      4.96 o 
  -2 -12  11        6.30        7.56      4.00 o 
  -1 -12  11        3.38        4.84      4.24 o 
   0 -12  11        3.44        1.13      3.50 o 
   1 -12  11       24.23       25.74      5.45 o 
   2 -12  11        0.46       -1.52      2.98 o 
  -4 -11  11        0.45       -0.68      3.36 o 
  -3 -11  11        0.00       -1.73      5.75 o 
  -2 -11  11        0.02       -1.15      2.86 o 
  -1 -11  11        0.04        4.10      8.16 o 
   0 -11  11       13.21       14.43      5.93 o 
   1 -11  11        1.33        1.09      3.16 o 
   2 -11  11        1.83       -1.29      5.14 o 
   3 -11  11        5.38        4.62      4.96 o 
   4 -11  11       12.43       14.56      6.51 o 
  -6 -10  11        7.36       10.29      5.24 o 
  -5 -10  11        9.36       10.91      3.85 o 
  -4 -10  11       17.71       22.12      4.84 o 
  -3 -10  11        9.30       15.90      4.54 o 
  -2 -10  11        0.19        2.50      3.26 o 
  -1 -10  11        3.82        2.17      3.24 o 
   0 -10  11        7.42        4.39      3.57 o 
   1 -10  11        3.63        5.60      3.45 o 
   2 -10  11        6.21        6.24      3.40 o 
   3 -10  11        1.09        3.12      3.29 o 
   4 -10  11        0.29       -1.30      2.86 o 
   5 -10  11        8.34        8.62      7.95 o 
  -7  -9  11       44.31       46.11      9.32 o 
  -6  -9  11       31.52       33.74      7.97 o 
  -5  -9  11        4.11        4.14      3.71 o 
  -4  -9  11       20.64       24.18      5.38 o 
  -3  -9  11        0.32        3.92      3.04 o 
  -2  -9  11        0.38       -1.85      2.69 o 
  -1  -9  11       15.48       14.15      4.16 o 
   0  -9  11        3.19        5.07      5.01 o 
   1  -9  11        0.50        0.09      2.93 o 
   2  -9  11        6.77        8.07      3.63 o 
   3  -9  11       15.20       10.61      5.68 o 
   4  -9  11       39.46       38.50      6.04 o 
   5  -9  11        0.14        2.93      2.95 o 
   6  -9  11        3.02        3.51      2.58 o 
  -7  -8  11        0.64       -3.62      3.62 o 
  -6  -8  11       84.44      105.15      9.16 o 
  -5  -8  11       10.77       18.23      4.58 o 
  -4  -8  11       68.01       82.92      8.01 o 
  -3  -8  11       20.81       11.08      4.45 o 
  -2  -8  11        0.01        3.05      2.86 o 
  -1  -8  11      132.74      147.03     18.49 o 
   0  -8  11      167.09      152.41     19.05 o 
   1  -8  11       89.13       79.00      8.74 o 
   2  -8  11        0.13       -2.33      2.33 o 
   3  -8  11        0.32        2.86      2.77 o 
   4  -8  11       34.44       39.62      5.82 o 
   5  -8  11       28.97       30.17      4.27 o 
   6  -8  11       14.79       16.97      3.27 o 
   7  -8  11        0.44       -2.46      2.46 o 
  -7  -7  11        2.95        0.42      3.66 o 
  -6  -7  11       59.71       65.84      7.14 o 
  -5  -7  11      126.34      141.32     10.31 o 
  -4  -7  11      121.06      131.67      9.02 o 
  -3  -7  11       49.80       46.39      5.76 o 
  -2  -7  11       31.52       25.50      4.41 o 
  -1  -7  11        8.41       13.43      7.16 o 
   0  -7  11       49.31       49.20      5.94 o 
   1  -7  11       40.68       34.46      5.52 o 
   2  -7  11        7.90        6.44      2.72 o 
   3  -7  11        0.19       -0.69      2.23 o 
   4  -7  11        5.25        1.40      2.11 o 
   5  -7  11        3.95        5.20      3.82 o 
   6  -7  11       14.57       18.69      3.48 o 
   7  -7  11        4.43       16.06      5.82 o 
   8  -7  11       30.82       44.68      9.73 o 
  -8  -6  11       13.77       10.38      6.26 o 
  -6  -6  11        0.60       -0.14      4.36 o 
  -5  -6  11      311.00      371.00     13.27 o 
  -4  -6  11        0.76       -1.05      2.27 o 
  -3  -6  11      184.53      199.66     14.81 o 
  -2  -6  11      216.65      207.98     10.40 o 
  -1  -6  11       27.92       22.94      4.53 o 
   0  -6  11      586.73      630.39     17.16 o 
   1  -6  11      166.11      165.49     10.36 o 
   2  -6  11       80.24       73.71      6.65 o 
   3  -6  11        9.61       11.49      3.13 o 
   4  -6  11        4.78        4.83      2.15 o 
   5  -6  11       15.12        6.52      2.65 o 
   6  -6  11        9.86       14.04      5.93 o 
   7  -6  11        4.34        4.82      5.19 o 
   8  -6  11        0.14        8.81      5.38 o 
  -9  -5  11        0.91        2.78      5.05 o 
  -8  -5  11       27.64       33.60      8.57 o 
  -7  -5  11        4.02       10.61      5.98 o 
  -6  -5  11        0.32       -1.19      2.19 o 
  -5  -5  11       65.20       57.61      6.26 o 
  -4  -5  11      310.92      314.32     11.91 o 
  -3  -5  11       73.34       71.05      6.49 o 
  -2  -5  11       28.55       24.56      3.26 o 
  -1  -5  11      115.69      111.79      5.96 o 
   0  -5  11        0.63       -1.03      2.18 o 
   1  -5  11        7.74        9.04      2.55 o 
   2  -5  11        0.24        1.65      1.65 o 
   3  -5  11        3.61        2.48      1.72 o 
   4  -5  11        4.24        1.74      3.73 o 
   5  -5  11       16.65       20.72      3.38 o 
   6  -5  11        5.00        8.90      5.05 o 
   7  -5  11       26.41       24.66      7.65 o 
   8  -5  11        6.48       13.16      6.07 o 
  -9  -4  11       20.41       30.68      8.57 o 
  -8  -4  11       49.64       46.95      9.73 o 
  -7  -4  11       19.92       22.29      6.91 o 
  -6  -4  11       38.77       39.78      5.59 o 
  -5  -4  11        5.84        6.94      4.24 o 
  -4  -4  11      318.41      360.16     12.70 o 
  -3  -4  11      371.51      392.37     13.12 o 
  -2  -4  11      203.61      214.77      9.50 o 
  -1  -4  11      112.73      108.54      7.55 o 
   0  -4  11      260.80      248.42     10.06 o 
   1  -4  11        8.60        7.60      2.41 o 
   2  -4  11       13.79       11.35      2.41 o 
   3  -4  11       16.18       15.43      2.39 o 
   4  -4  11       56.83       54.53      6.65 o 
   5  -4  11        9.69        9.18      2.64 o 
   6  -4  11        1.96        6.26      3.38 o 
   7  -4  11       12.38        6.88      3.29 o 
   8  -4  11        1.34        3.29      3.03 o 
   9  -4  11        2.78        5.98      3.36 o 
 -10  -3  11        1.21       -4.77      4.91 o 
  -9  -3  11       46.90       51.54     10.52 o 
  -8  -3  11       93.51      103.07     13.63 o 
  -7  -3  11        2.37        4.91      4.73 o 
  -6  -3  11        4.34        5.08      3.18 o 
  -5  -3  11        4.39        4.83      2.60 o 
  -4  -3  11      418.85      425.10     15.50 o 
  -3  -3  11      158.56      166.75      8.49 o 
  -2  -3  11        3.29        3.99      3.34 o 
  -1  -3  11       47.21       44.12      5.14 o 
   0  -3  11      389.78      405.48     13.12 o 
   1  -3  11       21.52       17.80      3.43 o 
   2  -3  11       18.94       20.16      3.48 o 
   3  -3  11        4.56        4.28      1.76 o 
   4  -3  11       76.03       62.75      6.23 o 
   5  -3  11        2.30        2.92      2.05 o 
   6  -3  11        7.11        4.12      2.92 o 
   7  -3  11        0.92        1.40      2.73 o 
   8  -3  11        1.70        5.93      3.26 o 
   9  -3  11        0.12       -2.50      2.50 o 
 -10  -2  11        7.45       15.67      7.32 o 
  -9  -2  11        7.30       -3.89      4.96 o 
  -8  -2  11      126.53      114.80     14.09 o 
  -7  -2  11        2.07        3.03      3.14 o 
  -6  -2  11        5.91        5.23      3.08 o 
  -5  -2  11       20.90       26.06      4.49 o 
  -4  -2  11       16.42       13.76      3.39 o 
  -3  -2  11      170.21      155.95      8.30 o 
  -2  -2  11      142.82      144.74      7.79 o 
  -1  -2  11       94.27       97.76      7.39 o 
   0  -2  11        3.76        2.03      4.57 o 
   1  -2  11       27.47       32.89      4.49 o 
   2  -2  11        0.08       -0.27      1.55 o 
   3  -2  11       14.90       15.23      2.96 o 
   4  -2  11       19.15       22.70      3.87 o 
   5  -2  11       36.98       31.99      4.66 o 
   6  -2  11      116.55      104.56     12.88 o 
   7  -2  11        0.02       -0.74      3.71 o 
   8  -2  11        5.56       15.90      5.42 o 
   9  -2  11        8.37       11.08      5.19 o 
 -10  -1  11        0.14        1.16      5.65 o 
  -9  -1  11       25.66       20.81      7.74 o 
  -8  -1  11        2.63        3.24      5.28 o 
  -7  -1  11        7.01        6.27      6.19 o 
  -6  -1  11      166.20      178.96      9.66 o 
  -5  -1  11        1.79        3.57      2.86 o 
  -4  -1  11      217.97      218.92     10.08 o 
  -3  -1  11      281.78      279.25     14.92 o 
  -2  -1  11      291.58      327.66     11.93 o 
  -1  -1  11        9.68       12.61      2.96 o 
   0  -1  11        0.41        2.18      1.73 o 
   1  -1  11        0.10        3.18      2.73 o 
   2  -1  11      130.68      126.05      7.54 o 
   3  -1  11       23.82       24.94      5.01 o 
   4  -1  11      122.40      124.30     13.32 o 
   5  -1  11       68.87       70.56      6.84 o 
   6  -1  11        0.36       -2.69      2.69 o 
   7  -1  11       17.95       17.75      6.81 o 
   8  -1  11        6.42       11.03      4.91 o 
   9  -1  11        0.23        0.51      3.80 o 
 -10   0  11        5.76        9.64      6.53 o 
  -9   0  11        1.52        3.11      5.42 o 
  -8   0  11      113.33      100.25     13.58 o 
  -7   0  11       21.80       16.80      4.28 o 
  -6   0  11        0.00       -2.21      2.21 o 
  -5   0  11       53.47       39.84      6.23 o 
  -4   0  11      102.19       96.77      7.95 o 
  -3   0  11        0.40        0.58      2.08 o 
  -2   0  11      304.71      303.53     11.55 o 
  -1   0  11       10.89        7.78      5.35 o 
   0   0  11       26.20       24.67      7.28 o 
   1   0  11        0.63        0.01      1.62 o 
   2   0  11        2.03        0.42      1.64 o 
   3   0  11       16.76       14.66      4.98 o 
   4   0  11      149.75      159.88     18.65 o 
   5   0  11       75.88       83.52      7.45 o 
   6   0  11       52.06       53.48     10.38 o 
   7   0  11       14.89       13.44      5.70 o 
   8   0  11        0.81       -0.19      3.20 o 
   9   0  11        6.77       16.04      5.56 o 
 -10   1  11        3.89       15.16      6.95 o 
  -9   1  11        1.26        1.81      5.01 o 
  -8   1  11       39.14       54.64     10.47 o 
  -7   1  11        0.66        2.55      3.38 o 
  -6   1  11        1.92       -0.08      2.34 o 
  -5   1  11      168.88      164.09     11.12 o 
  -4   1  11      514.67      494.00     15.40 o 
  -3   1  11       59.92       55.72      9.80 o 
  -2   1  11       58.81       54.11      7.74 o 
  -1   1  11      201.54      189.04      8.90 o 
   0   1  11       10.55        8.74      2.90 o 
   1   1  11        1.86        2.73      1.88 o 
   2   1  11       74.33       69.04      6.47 o 
   3   1  11      161.89      171.08      8.69 o 
   4   1  11      232.65      228.53     10.43 o 
   5   1  11        9.39        7.54      2.86 o 
   6   1  11        1.92        2.50      4.17 o 
   7   1  11        1.81        4.73      4.26 o 
   8   1  11        0.08        7.83      5.01 o 
   9   1  11        2.13        8.57      5.61 o 
 -10   2  11        0.26        2.27      4.73 o 
  -9   2  11       10.58       20.21      6.58 o 
  -8   2  11        2.00        6.77      4.17 o 
  -7   2  11      128.45      139.66     10.06 o 
  -6   2  11       59.02       60.79      6.98 o 
  -5   2  11      111.86      106.25      8.60 o 
  -4   2  11      841.30      912.85     28.22 o 
  -3   2  11       28.23       28.57      4.77 o 
  -2   2  11       65.54       66.19      6.63 o 
  -1   2  11      258.35      247.47     15.53 o 
   0   2  11       25.68       31.35      4.58 o 
   1   2  11       30.55       39.68      5.03 o 
   2   2  11       66.77       64.36     10.59 o 
   3   2  11     1006.06      997.93     22.92 o 
   4   2  11      319.88      309.72     13.79 o 
   5   2  11        2.56        5.75      4.68 o 
   6   2  11       52.43       53.25      9.96 o 
   7   2  11       11.78       13.58      5.98 o 
   8   2  11       11.71       16.31      5.98 o 
  -9   3  11        3.56        5.75      4.91 o 
  -8   3  11        6.93        3.48      4.96 o 
  -7   3  11       69.78       62.07     10.43 o 
  -6   3  11       96.03       77.64      7.99 o 
  -5   3  11      242.56      234.86     11.23 o 
  -4   3  11      351.66      377.80     14.14 o 
  -3   3  11       64.88       59.66      6.78 o 
  -2   3  11      148.46      137.75     18.63 o 
  -1   3  11      145.85      142.57      9.25 o 
   0   3  11      218.51      232.92     10.40 o 
   1   3  11       16.97       19.20      3.79 o 
   2   3  11       43.89       48.36      5.72 o 
   3   3  11      267.16      296.25     12.02 o 
   4   3  11      242.85      237.37     19.60 o 
   5   3  11       21.15       29.29      7.60 o 
   6   3  11       13.49        5.28      3.66 o 
   7   3  11       13.94       15.94      5.79 o 
   8   3  11        4.87       16.36      6.58 o 
  -9   4  11        0.41        4.59      4.40 o 
  -8   4  11       12.52        8.81      4.50 o 
  -7   4  11        6.69        9.29      3.74 o 
  -6   4  11        5.21        1.42      2.91 o 
  -5   4  11       38.96       40.65      6.04 o 
  -4   4  11       67.83       62.53      6.99 o 
  -3   4  11      241.08      264.34     14.00 o 
  -2   4  11       40.36       43.65      5.81 o 
  -1   4  11       73.25       85.54      7.89 o 
   0   4  11      247.86      304.25     12.68 o 
   1   4  11        4.60        3.64      2.66 o 
   2   4  11       13.51       18.19      4.96 o 
   3   4  11       73.98       70.33      7.05 o 
   4   4  11       21.17       25.13      6.00 o 
   5   4  11       10.76       13.26      5.52 o 
   6   4  11       40.31       38.14      8.76 o 
   7   4  11        2.25        5.47      4.40 o 
   8   4  11       23.76       22.57      7.65 o 
  -9   5  11        8.28       17.89      6.58 o 
  -8   5  11        1.57        2.60      3.99 o 
  -7   5  11        1.17       -1.39      2.71 o 
  -6   5  11      179.29      185.85     18.96 o 
  -5   5  11        6.90        3.30      3.43 o 
  -4   5  11        4.53        0.26      2.68 o 
  -3   5  11        0.03        0.04      3.13 o 
  -2   5  11        1.42        1.23      2.53 o 
  -1   5  11       45.92       35.89      7.72 o 
   0   5  11      119.37      100.76      8.37 o 
   1   5  11      226.59      234.64     11.13 o 
   2   5  11       29.70       31.08      5.05 o 
   3   5  11        5.26        5.38      2.78 o 
   4   5  11       25.50       31.51      6.58 o 
   5   5  11       17.55       15.94      5.10 o 
   6   5  11        8.71        2.69      3.34 o 
   7   5  11        6.08        1.16      3.66 o 
  -8   6  11        0.01        6.03      3.80 o 
  -7   6  11        0.03       -0.69      3.96 o 
  -6   6  11        6.31        6.64      3.69 o 
  -5   6  11       20.90       19.18      4.82 o 
  -4   6  11       11.98       12.95      3.84 o 
  -3   6  11        3.76        2.38      5.38 o 
  -2   6  11        0.02        0.38      2.37 o 
  -1   6  11        0.15        1.40      2.34 o 
   0   6  11       50.34       29.31      5.06 o 
   1   6  11      112.26      137.40     10.22 o 
   2   6  11        0.06        0.27      2.41 o 
   3   6  11        2.47        1.62      2.81 o 
   4   6  11        9.53       11.88      3.54 o 
   5   6  11       25.54       26.93      7.00 o 
   6   6  11        5.45        3.57      4.26 o 
  -7   7  11        2.45        7.03      3.26 o 
  -6   7  11        0.45        1.57      3.27 o 
  -5   7  11       58.35       56.80      7.12 o 
  -4   7  11       24.76       18.16      7.55 o 
  -3   7  11       14.58       15.13      4.33 o 
  -2   7  11       81.42       82.49     10.87 o 
  -1   7  11       92.67      100.82     10.59 o 
   0   7  11       14.35       10.45      6.05 o 
   1   7  11       44.32       27.53      6.37 o 
   2   7  11       72.95       63.25      7.26 o 
   3   7  11       16.93       15.78      4.05 o 
   4   7  11       10.46       10.79      4.24 o 
   5   7  11        1.80       11.68      4.68 o 
   6   7  11        2.91        5.93      3.99 o 
  -7   8  11        0.05       -1.39      6.49 o 
  -6   8  11        0.62        1.73      3.29 o 
  -5   8  11        5.67        9.13      5.52 o 
  -4   8  11       37.94       37.29      6.19 o 
  -3   8  11        2.16        6.09      3.38 o 
  -2   8  11       13.04       14.52      3.93 o 
  -1   8  11        4.86        2.08      2.82 o 
   0   8  11       38.86       36.91      5.43 o 
   1   8  11        1.28       -1.63      2.82 o 
   2   8  11        8.26        9.38      4.70 o 
   3   8  11        3.06        6.22      3.23 o 
   4   8  11        0.95        2.60      6.23 o 
   5   8  11        2.55        1.16      4.50 o 
  -5   9  11        2.87       -4.30      6.70 o 
  -4   9  11        1.06        3.83      3.59 o 
  -3   9  11       19.79       21.99      5.05 o 
  -2   9  11        0.02        3.39      3.10 o 
  -1   9  11        1.74        1.73      2.91 o 
   0   9  11        1.08        1.49      2.97 o 
   1   9  11        6.92       11.57      3.76 o 
   2   9  11       12.84        7.44      3.44 o 
   3   9  11        5.49        0.85      3.12 o 
  -3  10  11       27.94       22.01      8.57 o 
  -2  10  11        0.29        1.02      3.99 o 
  -1  10  11        6.28        9.92      5.56 o 
   0  10  11       12.01       21.64      6.58 o 
   1  10  11       25.54       32.30      8.30 o 
  -3 -11  12       22.81       18.77      9.71 o 
  -2 -11  12        2.80       -7.25      7.25 o 
  -1 -11  12        0.01        0.12      3.60 o 
   0 -11  12        2.59        1.63      3.39 o 
   1 -11  12        0.16        0.12      3.34 o 
   2 -11  12        0.02       -1.64      7.46 o 
   3 -11  12        5.98       10.35      4.06 o 
  -5 -10  12        4.50        8.50      4.03 o 
  -4 -10  12        5.91        9.23     15.16 o 
  -3 -10  12        0.04        1.70      3.13 o 
  -2 -10  12        0.05        0.20      3.28 o 
  -1 -10  12        1.82        2.60      3.43 o 
   0 -10  12        1.15        1.12      2.98 o 
   1 -10  12        1.07       -2.77      2.77 o 
   2 -10  12        1.10       -2.28      2.80 o 
   3 -10  12        0.00        0.54      5.12 o 
   4 -10  12        0.16       -0.40      3.32 o 
   5 -10  12        4.80       15.30      4.28 o 
  -6  -9  12       31.62       29.29      8.48 o 
  -5  -9  12        0.67        2.60      4.63 o 
  -4  -9  12        0.24        0.75      2.96 o 
  -3  -9  12        2.00        5.96      3.55 o 
  -2  -9  12        7.33        5.50      6.47 o 
  -1  -9  12        3.04        5.18      3.64 o 
   0  -9  12       14.64       15.68      4.73 o 
   1  -9  12       23.04       18.69      4.58 o 
   2  -9  12        0.71        0.07      2.67 o 
   3  -9  12        1.14        4.90      3.14 o 
   4  -9  12        8.68        8.08      3.36 o 
   5  -9  12        9.31       15.00      4.35 o 
   6  -9  12        2.18        0.42      2.66 o 
  -6  -8  12       11.04        2.36      5.47 o 
  -5  -8  12      103.61      121.38     14.65 o 
  -4  -8  12        0.06        8.53      4.82 o 
  -3  -8  12        1.02        5.78      3.41 o 
  -2  -8  12        2.87        1.33      3.07 o 
  -1  -8  12        1.09       -2.70      2.70 o 
   0  -8  12       20.25       15.34      3.98 o 
   1  -8  12        2.98        3.41      2.78 o 
   2  -8  12       53.92       72.26      7.55 o 
   3  -8  12        1.02        0.18      2.57 o 
   4  -8  12       10.71        6.30      3.49 o 
   5  -8  12        2.19        3.28      2.43 o 
   6  -8  12        9.30       10.01      3.75 o 
  -6  -7  12        3.02        7.37      5.56 o 
  -5  -7  12       44.56       46.67      9.32 o 
  -4  -7  12       46.21       33.46      8.44 o 
  -3  -7  12       24.64       21.27      6.81 o 
  -2  -7  12       11.97        5.84      5.05 o 
  -1  -7  12        1.04        2.46      4.73 o 
   0  -7  12        6.12        2.80      2.73 o 
   1  -7  12       42.36       60.09      6.62 o 
   2  -7  12        0.63        0.17      4.40 o 
   3  -7  12        0.00       -3.00      3.55 o 
   4  -7  12       25.75       22.07      3.50 o 
   5  -7  12        0.35       -0.25      3.08 o 
   6  -7  12        1.46        9.41      3.11 o 
   7  -7  12        2.35        2.50      3.20 o 
  -6  -6  12       98.33      114.61     13.26 o 
  -5  -6  12       31.41       30.54      8.20 o 
  -4  -6  12      154.50      162.07     15.29 o 
  -3  -6  12      216.93      215.84     15.76 o 
  -2  -6  12       84.52       82.26     11.54 o 
  -1  -6  12        0.07        1.16      3.71 o 
   0  -6  12        8.88       10.29      4.82 o 
   1  -6  12       95.62       94.36     12.24 o 
   2  -6  12       23.21       39.86      7.93 o 
   3  -6  12        0.96       -0.83      3.43 o 
   4  -6  12       29.49       25.12      3.47 o 
   5  -6  12       74.81       71.02      5.73 o 
   6  -6  12       16.00       21.55      4.08 o 
   7  -6  12       26.89       35.87      8.16 o 
  -9  -5  12        4.15       -3.62      4.45 o 
  -8  -5  12        0.38        2.22      5.33 o 
  -7  -5  12        0.68        4.96      4.73 o 
  -6  -5  12        8.31        6.77      3.26 o 
  -5  -5  12      100.77      111.32      7.36 o 
  -4  -5  12      147.01      173.06      9.45 o 
  -3  -5  12      122.01      123.56      8.57 o 
  -2  -5  12       59.17       54.13      6.16 o 
  -1  -5  12        0.34        2.97      2.36 o 
   0  -5  12       46.73       32.67      4.82 o 
   1  -5  12       89.77       94.13      7.69 o 
   2  -5  12       73.19       62.85      6.53 o 
   3  -5  12        0.14        1.81      2.32 o 
   4  -5  12        9.33        9.96      3.24 o 
   5  -5  12        4.42        0.00      3.75 o 
  -9  -4  12       14.94       19.47      7.04 o 
  -8  -4  12        0.02       -1.48      4.17 o 
  -7  -4  12       13.96       23.54      6.91 o 
  -6  -4  12        5.72        4.36      3.07 o 
  -5  -4  12      397.26      431.98     14.75 o 
  -4  -4  12        2.99       -2.00      2.37 o 
  -3  -4  12      412.74      439.36     28.85 o 
  -2  -4  12      346.82      387.87     13.58 o 
  -1  -4  12        6.81        7.74      2.78 o 
   0  -4  12       17.65       10.89      3.01 o 
   1  -4  12      128.44      127.73      8.76 o 
   2  -4  12        0.26       -1.53      1.95 o 
   3  -4  12       17.90       20.95      4.03 o 
   4  -4  12       12.00       14.65      3.71 o 
   5  -4  12      127.52      140.08      9.36 o 
   6  -4  12       71.27       90.14     12.05 o 
   7  -4  12        0.35       -2.60      3.52 o 
   8  -4  12        6.71        9.96      4.68 o 
  -9  -3  12       22.10       22.48      7.65 o 
  -8  -3  12        1.22        2.22      4.63 o 
  -7  -3  12        2.64        6.42      3.69 o 
  -6  -3  12        3.71        2.22      3.06 o 
  -5  -3  12        0.39       -2.57      2.57 o 
  -4  -3  12      191.16      208.90      9.98 o 
  -3  -3  12      230.56      197.95      9.78 o 
  -2  -3  12       40.22       37.69      5.30 o 
  -1  -3  12        5.66        4.36      2.58 o 
   0  -3  12        5.12        6.88      2.87 o 
   1  -3  12       35.63       35.15      4.80 o 
   2  -3  12        0.21       -0.31      1.80 o 
   3  -3  12       86.28       79.31      7.26 o 
   4  -3  12        1.32        3.77      2.68 o 
   5  -3  12       16.06       17.00      3.80 o 
   6  -3  12       11.97       15.99      6.21 o 
   7  -3  12        1.56        3.21      5.35 o 
   8  -3  12        5.40        6.16      5.19 o 
  -9  -2  12        3.60        5.70      5.38 o 
  -8  -2  12        1.10       -3.01      3.99 o 
  -7  -2  12        1.42        8.81      3.90 o 
  -6  -2  12       43.22       41.74      6.33 o 
  -5  -2  12        9.52        6.41      3.12 o 
  -4  -2  12      920.35      976.83     58.65 o 
  -3  -2  12      153.75      161.86     11.75 o 
  -2  -2  12      123.21      144.31      9.30 o 
  -1  -2  12       20.91       13.08      3.14 o 
   0  -2  12        0.51       -2.12      3.71 o 
   1  -2  12        1.19       -1.75      5.31 o 
   2  -2  12      207.39      213.58      9.88 o 
   3  -2  12        2.44        2.20      1.95 o 
   4  -2  12       35.86       37.02      5.33 o 
   5  -2  12      302.89      304.82     12.21 o 
   6  -2  12        0.19        4.17      4.82 o 
   7  -2  12        5.83        5.38      5.10 o 
   8  -2  12        8.60        7.97      4.54 o 
  -9  -1  12        4.29        2.55      4.82 o 
  -8  -1  12        1.43        1.81      4.36 o 
  -7  -1  12        3.69        7.42      3.62 o 
  -6  -1  12        0.81        4.83      3.29 o 
  -5  -1  12        3.25        6.90      3.29 o 
  -4  -1  12       37.08       30.10      5.22 o 
  -3  -1  12      788.28      820.06     20.75 o 
  -2  -1  12      278.56      287.17     19.84 o 
  -1  -1  12       47.29       56.53      6.01 o 
   0  -1  12        3.61        6.16      2.43 o 
   1  -1  12       18.23       12.95      3.05 o 
   2  -1  12       12.25        5.85      2.53 o 
   3  -1  12        6.80        3.14      2.44 o 
   4  -1  12      287.09      327.13     12.79 o 
   5  -1  12      215.74      233.25     11.00 o 
   6  -1  12        1.93       -2.18      4.03 o 
   7  -1  12        3.33        7.09      5.19 o 
   8  -1  12        0.54       -3.06      3.06 o 
  -9   0  12        0.66        8.06      6.21 o 
  -8   0  12       44.38       61.73     11.22 o 
  -7   0  12        0.01        2.63      3.10 o 
  -6   0  12        0.17        0.81      3.07 o 
  -5   0  12      112.18      105.72      8.72 o 
  -4   0  12      476.31      481.45     20.02 o 
  -3   0  12      143.20      146.46      9.65 o 
  -2   0  12      299.41      301.65     12.11 o 
  -1   0  12       92.78       91.17      8.62 o 
   0   0  12       31.66       35.39      4.95 o 
   1   0  12       33.03       43.17      6.16 o 
   2   0  12        0.68        1.55      2.11 o 
   3   0  12       35.85       33.33      4.89 o 
   4   0  12      195.69      183.66     10.17 o 
   5   0  12      187.47      181.27     10.07 o 
   6   0  12       32.46       31.61      7.79 o 
   7   0  12        3.92        6.16      4.96 o 
   8   0  12        0.62        6.35      4.82 o 
  -9   1  12        3.12       -3.01      4.36 o 
  -8   1  12        2.56       -2.27      3.99 o 
  -7   1  12        0.32       -0.56      3.34 o 
  -6   1  12        4.00       -2.07      2.49 o 
  -5   1  12        7.54        7.56      3.60 o 
  -4   1  12       49.76       62.63      7.00 o 
  -3   1  12      612.94      648.40     18.71 o 
  -2   1  12      358.88      346.48     13.20 o 
  -1   1  12        5.39        5.17      5.68 o 
   0   1  12        4.75        3.42      2.19 o 
   1   1  12       60.65       54.42      5.99 o 
   2   1  12       29.87       30.95      4.72 o 
   3   1  12       62.74       57.53      6.34 o 
   4   1  12       57.13       58.91     10.22 o 
   5   1  12        5.69        4.40      4.54 o 
   6   1  12        1.28        2.41      4.31 o 
   7   1  12        5.56       10.01      5.56 o 
   8   1  12        7.43       13.62      4.48 o 
  -9   2  12        7.26       13.63      6.12 o 
  -8   2  12        0.11        7.23      4.63 o 
  -7   2  12        5.48        3.86      3.28 o 
  -6   2  12        0.74        1.13      3.02 o 
  -5   2  12       40.03       36.53      6.30 o 
  -4   2  12        5.16        3.62      3.10 o 
  -3   2  12      272.46      264.24     11.91 o 
  -2   2  12      345.40      353.30     13.53 o 
  -1   2  12       68.29       71.77      7.08 o 
   0   2  12       62.18       48.86      5.85 o 
   1   2  12        6.18        2.06      2.06 o 
   2   2  12        2.74        7.83      2.89 o 
   3   2  12       37.64       35.57      5.20 o 
   4   2  12       81.23       76.06      7.70 o 
   5   2  12        4.29        6.07      4.50 o 
   6   2  12       20.90       17.10      6.63 o 
   7   2  12        0.02        6.67      4.54 o 
   8   2  12        4.61        7.72      4.80 o 
  -9   3  12        0.47        0.70      3.80 o 
  -8   3  12        0.02       -2.09      3.75 o 
  -7   3  12        0.09        1.16      3.00 o 
  -6   3  12       48.66       54.60      7.27 o 
  -5   3  12        2.95       -2.29      2.59 o 
  -4   3  12        0.38        1.74      2.70 o 
  -3   3  12        6.11        3.34      2.75 o 
  -2   3  12      478.82      527.36     17.11 o 
  -1   3  12      202.43      206.29     10.32 o 
   0   3  12      124.34      153.11     16.55 o 
   1   3  12       36.32       55.25      6.32 o 
   2   3  12       15.84       12.45      3.62 o 
   3   3  12       39.19       45.81      5.91 o 
   4   3  12        1.30        3.01      2.64 o 
   5   3  12       11.25       12.28      5.47 o 
   6   3  12       11.93       18.03      6.53 o 
   7   3  12        0.00       -3.52      3.52 o 
  -8   4  12       34.33       41.39      9.59 o 
  -7   4  12        0.18       -1.15      2.99 o 
  -6   4  12       19.58       16.84      4.47 o 
  -5   4  12        0.00       -2.62      2.62 o 
  -4   4  12        5.08        2.54      2.79 o 
  -3   4  12       12.29       22.79      8.02 o 
  -2   4  12       55.06       51.60      9.04 o 
  -1   4  12      392.60      436.45     15.55 o 
   0   4  12        3.18        2.69      2.31 o 
   1   4  12       16.98       14.41      3.72 o 
   2   4  12        4.11        5.00      2.32 o 
   3   4  12       13.76       15.04      3.73 o 
   4   4  12        3.23        2.22      2.70 o 
   5   4  12        1.97        7.32      4.22 o 
   6   4  12       16.29       17.38      6.35 o 
   7   4  12        2.87        1.53      4.77 o 
  -8   5  12        3.43       12.98      5.93 o 
  -7   5  12        0.44       -2.97      2.97 o 
  -6   5  12       11.51       16.80      4.49 o 
  -5   5  12        1.97        2.69      6.03 o 
  -4   5  12        5.68        2.76      2.92 o 
  -3   5  12        9.74       10.91      3.73 o 
  -2   5  12        1.04       -2.23      2.30 o 
  -1   5  12      314.66      373.20     19.09 o 
   0   5  12      312.03      310.85     19.05 o 
   1   5  12      288.64      311.41     13.37 o 
   2   5  12        9.23        5.82      3.17 o 
   3   5  12       11.53       13.71      3.82 o 
   4   5  12        2.98        1.55      2.52 o 
   5   5  12        0.87       -1.53      3.11 o 
   6   5  12       11.59        6.91      6.91 o 
  -7   6  12       38.80       59.75     21.99 o 
  -6   6  12        2.63        2.74      3.03 o 
  -5   6  12        6.43       10.78      3.85 o 
  -4   6  12       24.64       24.22      8.78 o 
  -3   6  12        0.07       -1.00      2.55 o 
  -2   6  12        7.57       14.68      4.07 o 
  -1   6  12        8.97        7.35      3.41 o 
   0   6  12      134.32      140.51     19.26 o 
   1   6  12        7.98        5.58      3.26 o 
   2   6  12        0.32        1.21      2.99 o 
   3   6  12        3.77        2.95      3.17 o 
   4   6  12        0.03        0.11      2.93 o 
   5   6  12        5.77        3.34      3.99 o 
   6   6  12        2.73        5.14      4.08 o 
  -7   7  12        0.38       -2.45      3.01 o 
  -6   7  12        8.25        7.63      3.29 o 
  -5   7  12        0.48        0.09      5.56 o 
  -4   7  12        2.13        0.00      2.56 o 
  -3   7  12        1.00        3.77      5.58 o 
  -2   7  12        0.00       -2.29      2.29 o 
  -1   7  12        3.63        3.86      2.82 o 
   0   7  12      221.20      234.54     12.12 o 
   1   7  12       38.53       35.03      5.82 o 
   2   7  12       24.01       22.73      4.73 o 
   3   7  12        7.28       12.78      3.59 o 
   4   7  12       16.48       24.00      4.69 o 
   5   7  12       25.31       32.77      7.69 o 
  -5   8  12        2.09        4.58      3.91 o 
  -4   8  12        3.91        1.60      3.41 o 
  -3   8  12        0.52        6.01      3.22 o 
  -2   8  12       10.35       12.49      3.55 o 
  -1   8  12        0.33        0.47      2.80 o 
   0   8  12       22.81       22.90      9.43 o 
   1   8  12       88.60       76.53      9.06 o 
   2   8  12        5.06        0.39      2.74 o 
   3   8  12       17.48       26.21      5.24 o 
  -4   9  12        7.29       13.43      4.57 o 
  -3   9  12        0.57       -2.00      2.94 o 
  -2   9  12        4.52        7.66      3.66 o 
  -1   9  12        0.76        0.63      3.29 o 
   0   9  12        9.24       13.54      4.24 o 
   1   9  12       75.79       86.61     10.29 o 
   2   9  12        3.08        2.59      7.30 o 
  -1 -11  13        2.57       -0.68      3.56 o 
   0 -11  13        5.59        8.99      9.04 o 
   1 -11  13        0.54        6.32      3.38 o 
  -4 -10  13        0.00       -2.46      5.19 o 
  -3 -10  13        9.95       15.11      7.23 o 
  -2 -10  13        0.36       -4.68      4.68 o 
  -1 -10  13        0.79        2.27      4.96 o 
   0 -10  13        4.41        5.98      4.03 o 
   1 -10  13        0.03       -0.24      3.16 o 
   2 -10  13        0.64        0.08      3.29 o 
   3 -10  13        0.31       -0.74      5.82 o 
  -5  -9  13       38.51       41.71      9.45 o 
  -4  -9  13       11.44       14.65      6.30 o 
  -3  -9  13        1.80        4.36      4.73 o 
  -2  -9  13        7.67        3.89      5.14 o 
  -1  -9  13        9.61       13.39      6.63 o 
   0  -9  13        4.07        0.46      4.17 o 
   1  -9  13        0.01       -0.97      4.08 o 
   2  -9  13        1.11        1.81      4.73 o 
   3  -9  13        3.82       11.26      5.89 o 
   4  -9  13        9.99       10.39      3.65 o 
   5  -9  13        2.37        2.15      3.75 o 
  -6  -8  13       20.05       18.49      7.69 o 
  -5  -8  13        2.18       11.45      6.12 o 
  -4  -8  13       39.03       29.66      8.16 o 
  -3  -8  13        0.47       -3.71      3.71 o 
  -2  -8  13        7.76       -0.88      4.03 o 
  -1  -8  13       49.19       62.01     11.26 o 
   0  -8  13       78.95      100.57     13.58 o 
   1  -8  13        0.09        0.19      3.80 o 
   2  -8  13        0.10        1.90      3.85 o 
   3  -8  13        0.10       -2.41      3.43 o 
   4  -8  13        0.51        5.05      4.50 o 
   5  -8  13        0.29       -4.17      4.17 o 
  -6  -7  13       71.01       69.43     11.73 o 
  -5  -7  13        1.28        3.48      4.87 o 
  -4  -7  13        7.56       14.00      6.16 o 
  -3  -7  13        5.18        3.29      4.63 o 
  -2  -7  13        8.79        6.07      4.77 o 
  -1  -7  13       11.01       11.45      6.03 o 
   0  -7  13        0.46        5.01      4.73 o 
   1  -7  13        5.27        3.01      4.08 o 
   2  -7  13        1.17        4.22      4.17 o 
   3  -7  13        0.95        3.43      4.26 o 
   4  -7  13        0.46       -2.64      3.57 o 
   5  -7  13        4.65       13.16      5.52 o 
  -6  -6  13       12.52        4.12      5.47 o 
  -5  -6  13       21.08       17.98      6.49 o 
  -4  -6  13        1.13        0.83      4.73 o 
  -3  -6  13        5.17        4.31      5.65 o 
  -2  -6  13      110.41      128.38     14.78 o 
  -1  -6  13       73.36       82.54     12.61 o 
   0  -6  13      240.80      250.64     17.70 o 
   1  -6  13       29.68       43.75      9.04 o 
   2  -6  13        3.55        5.42      4.36 o 
   3  -6  13        0.80        2.18      4.91 o 
   4  -6  13       13.66       16.78      6.30 o 
   5  -6  13        5.18        0.14      4.68 o 
  -8  -5  13       35.75       33.32      8.48 o 
  -7  -5  13        2.03        2.78      4.50 o 
  -6  -5  13       32.56       37.06      6.05 o 
  -5  -5  13      231.71      273.04     22.15 o 
  -4  -5  13        7.35        7.62      5.82 o 
  -3  -5  13       20.20       20.58      4.36 o 
  -2  -5  13       12.39        8.34      3.29 o 
  -1  -5  13       14.29       18.91      4.08 o 
   0  -5  13        2.55        2.18      2.55 o 
   1  -5  13        6.71        3.71      2.69 o 
   2  -5  13        2.79        5.93      4.50 o 
   3  -5  13        8.92        8.16      5.10 o 
   4  -5  13       25.92       17.89      6.21 o 
   5  -5  13        1.06        1.76      4.50 o 
  -8  -4  13       11.74       13.90      6.21 o 
  -7  -4  13        3.66        1.16      4.40 o 
  -6  -4  13        0.01        0.42      3.17 o 
  -5  -4  13      151.08      161.17     10.54 o 
  -4  -4  13       37.36       29.31      5.22 o 
  -3  -4  13        4.27        4.58      2.98 o 
  -2  -4  13        0.12       -0.10      2.15 o 
  -1  -4  13        0.54       -1.02      2.46 o 
   0  -4  13       15.97       19.30      4.19 o 
   1  -4  13        6.46        5.24      3.78 o 
   2  -4  13       46.25       35.71      4.19 o 
   3  -4  13       32.27       29.81      5.84 o 
   4  -4  13       26.86       26.12      4.86 o 
   5  -4  13        2.55       -2.66      3.96 o 
   6  -4  13       18.91       20.49      6.81 o 
   7  -4  13        0.03       11.49      4.77 o 
  -8  -3  13        3.77        5.47      5.38 o 
  -7  -3  13        1.01       -2.79      3.15 o 
  -6  -3  13       42.14       53.37      9.29 o 
  -5  -3  13       40.93       38.27      8.46 o 
  -4  -3  13       44.90       38.88      5.87 o 
  -3  -3  13        1.43        4.68      3.05 o 
  -2  -3  13        3.53        6.40      3.00 o 
  -1  -3  13        1.21       -1.23      2.10 o 
   0  -3  13        2.87        1.74      1.98 o 
   1  -3  13       16.92        7.47      2.74 o 
   2  -3  13        0.39        0.80      2.12 o 
   3  -3  13       15.86       16.36      4.45 o 
   4  -3  13       80.04      102.04      9.20 o 
   5  -3  13       44.44       43.29      5.95 o 
   6  -3  13       18.78       16.17      6.72 o 
   7  -3  13        0.58        3.80      4.77 o 
  -9  -2  13        1.19        2.22      5.14 o 
  -8  -2  13        2.95        3.06      5.14 o 
  -7  -2  13        0.67        3.38      3.29 o 
  -6  -2  13        0.23        2.17      3.34 o 
  -5  -2  13       97.53      114.14      9.37 o 
  -4  -2  13      973.39     1086.84     44.72 o 
  -3  -2  13      134.67      119.28      9.18 o 
  -2  -2  13       18.19       16.93      3.99 o 
  -1  -2  13       19.69       21.71      5.70 o 
   0  -2  13       39.73       40.02      5.38 o 
   1  -2  13       16.85       17.58      3.82 o 
   2  -2  13        2.71        6.26      3.50 o 
   3  -2  13       31.21       20.77      3.81 o 
   4  -2  13      128.90      129.68     16.96 o 
   5  -2  13       17.80       15.67      3.85 o 
   6  -2  13        6.38        9.41      5.19 o 
   7  -2  13        0.08       -3.01      4.45 o 
  -9  -1  13        0.67        5.42      4.91 o 
  -8  -1  13        6.43        6.53      5.28 o 
  -7  -1  13        0.07        0.54      3.07 o 
  -6  -1  13       12.41       13.69      4.20 o 
  -5  -1  13      230.62      247.15     11.81 o 
  -4  -1  13       88.31       87.25      8.37 o 
  -3  -1  13      154.80      162.76     10.62 o 
  -2  -1  13       36.80       35.84      5.47 o 
  -1  -1  13       14.32       12.20      3.46 o 
   0  -1  13       20.54       22.98      4.28 o 
   1  -1  13        2.75        1.38      4.01 o 
   2  -1  13        0.01        0.70      2.90 o 
   3  -1  13        5.71        6.58      2.90 o 
   4  -1  13      161.11      173.60     11.93 o 
   5  -1  13        0.02        3.12      2.78 o 
   6  -1  13        1.14        6.81      4.77 o 
   7  -1  13        6.23        9.32      5.56 o 
  -9   0  13        0.33       -3.85      3.85 o 
  -8   0  13        9.36       12.70      7.04 o 
  -7   0  13       18.54       20.55      5.11 o 
  -6   0  13       32.86       41.03      6.13 o 
  -5   0  13       71.31       64.67      7.44 o 
  -4   0  13       94.02       81.47      8.24 o 
  -3   0  13      287.13      269.39     12.15 o 
  -2   0  13      348.22      343.72     21.53 o 
  -1   0  13       72.65       84.12      7.85 o 
   0   0  13        5.89        2.28      2.28 o 
   1   0  13       25.18       29.70      9.92 o 
   2   0  13       11.27        8.50      3.45 o 
   3   0  13      268.56      249.36     11.46 o 
   4   0  13      106.14      122.04     10.45 o 
   5   0  13       10.40        9.69      5.14 o 
   6   0  13        0.51        2.78      4.45 o 
   7   0  13        5.28        3.11      5.33 o 
  -9   1  13        0.88        5.70      5.01 o 
  -8   1  13        0.01       -0.14      4.82 o 
  -7   1  13       21.80       24.72      7.18 o 
  -6   1  13       23.73       23.23      5.00 o 
  -5   1  13      123.43      128.23     10.21 o 
  -4   1  13       77.78       79.17     12.77 o 
  -3   1  13        5.59        5.82      3.21 o 
  -2   1  13      189.67      211.98     24.29 o 
  -1   1  13        1.41        0.29      1.95 o 
   0   1  13        0.89       -0.19      2.13 o 
   1   1  13        0.05       -0.49      2.07 o 
   2   1  13       55.39       69.40      7.36 o 
   3   1  13       38.89       40.35      5.67 o 
   4   1  13       21.06       10.73      3.70 o 
   5   1  13        3.92        3.43      4.87 o 
   6   1  13        4.01        3.29      5.01 o 
   7   1  13        0.56       -3.85      3.85 o 
  -8   2  13       13.01       23.54      7.28 o 
  -7   2  13        3.76        1.37      3.24 o 
  -6   2  13        7.65        5.52      3.95 o 
  -5   2  13       10.66       11.64      5.07 o 
  -4   2  13        2.98        4.11      3.34 o 
  -3   2  13       14.11        9.32      3.67 o 
  -2   2  13      145.13      150.81     16.01 o 
  -1   2  13      313.60      328.18     13.42 o 
   0   2  13       57.39       64.49      6.99 o 
   1   2  13      144.32      145.34     10.14 o 
   2   2  13       43.60       46.32      8.30 o 
   3   2  13       29.88       28.20      4.86 o 
   4   2  13       52.23       40.02     10.45 o 
   5   2  13        0.01        1.11      4.63 o 
   6   2  13        0.11        1.48      4.22 o 
   7   2  13        0.50        1.62      5.28 o 
  -8   3  13        2.00       13.90      5.38 o 
  -7   3  13       39.53       58.57      7.74 o 
  -6   3  13        6.51       10.88      4.01 o 
  -5   3  13        0.00        0.55      2.63 o 
  -4   3  13        0.03       -1.89      2.78 o 
  -3   3  13        5.57        8.06      3.41 o 
  -2   3  13      130.80      118.55      9.66 o 
  -1   3  13       71.35       73.60      9.96 o 
   0   3  13        8.10        3.47      2.51 o 
   1   3  13       41.09       27.95      4.81 o 
   2   3  13        3.21        8.54      3.11 o 
   3   3  13        1.37       -0.25      2.30 o 
   4   3  13       40.42       39.99      5.91 o 
   5   3  13        5.28        9.83      5.28 o 
   6   3  13        1.26        9.96      5.84 o 
  -8   4  13        2.51       -1.99      4.50 o 
  -7   4  13        4.29        9.27      3.68 o 
  -6   4  13        0.02        3.63      3.10 o 
  -5   4  13       13.96       13.84      4.24 o 
  -4   4  13        1.07        1.29      6.23 o 
  -3   4  13        0.66        1.15      2.72 o 
  -2   4  13        0.91        1.03      3.09 o 
  -1   4  13      328.42      339.99     23.85 o 
   0   4  13        2.37        2.83      2.77 o 
   1   4  13       32.29       36.14      5.75 o 
   2   4  13      119.40      117.71      9.96 o 
   3   4  13        5.16        7.16      3.12 o 
   4   4  13        6.75        4.43      2.67 o 
   5   4  13        0.01       -0.60      4.08 o 
   6   4  13        0.42       -3.94      3.94 o 
  -7   5  13        0.17        3.33      3.40 o 
  -6   5  13       38.93       50.55      7.13 o 
  -5   5  13        5.98        9.16      3.96 o 
  -4   5  13        1.29       -3.14      5.10 o 
  -3   5  13       24.03       24.10      5.52 o 
  -2   5  13        0.24        0.71      2.47 o 
  -1   5  13        0.60        0.71      2.46 o 
   0   5  13      237.40      241.48     13.02 o 
   1   5  13        0.01       -0.80      2.22 o 
   2   5  13        0.81       -1.64      2.87 o 
   3   5  13        1.32        3.65      2.77 o 
   4   5  13       24.41       33.37      8.48 o 
   5   5  13        0.23       -3.66      3.89 o 
  -6   6  13        0.09       -4.22      5.98 o 
  -5   6  13        0.16       -0.59      3.14 o 
  -4   6  13        0.52       -0.50      2.99 o 
  -3   6  13        2.03        0.61      2.35 o 
  -2   6  13       29.63       19.37      4.42 o 
  -1   6  13       65.01       71.49      9.08 o 
   0   6  13       84.74       98.48      9.38 o 
   1   6  13        0.05        1.68      2.38 o 
   2   6  13       14.73        8.49      4.31 o 
   3   6  13        0.13        0.04      4.10 o 
   4   6  13        0.08        0.30      2.83 o 
  -5   7  13        0.41        0.46      4.59 o 
  -4   7  13       11.05       22.46      5.07 o 
  -3   7  13        4.72        5.07      3.60 o 
  -2   7  13        0.13        4.92      2.83 o 
  -1   7  13       65.82       77.14      8.50 o 
   0   7  13       18.74       13.14      3.64 o 
   1   7  13       62.31       79.95      8.56 o 
   2   7  13        0.01        0.83      2.78 o 
   3   7  13        2.61        5.09      3.41 o 
  -4   8  13        6.09        6.62      5.26 o 
  -3   8  13        2.05        4.02      3.15 o 
  -2   8  13        0.00        0.85      3.38 o 
  -1   8  13       19.86       31.11      6.56 o 
   0   8  13        1.97        4.49      4.66 o 
   1   8  13       17.35       19.47      5.45 o 
   2   8  13       33.46       42.39     13.21 o 
  -2 -10  14        6.42       12.24      7.14 o 
  -1 -10  14       15.92       23.73      8.06 o 
   0 -10  14        0.00       -3.62      3.62 o 
   1 -10  14        3.60        6.81      5.24 o 
  -4  -9  14        0.35        0.65      4.91 o 
  -3  -9  14        4.32        8.16      5.98 o 
  -2  -9  14        1.04        8.90      6.03 o 
  -1  -9  14        6.94        6.77      6.07 o 
   0  -9  14       25.15       19.33      7.37 o 
   1  -9  14       49.14       56.64     11.45 o 
   2  -9  14        0.04       -3.20      4.54 o 
   3  -9  14        4.11        7.93      5.28 o 
  -5  -8  14        2.75       -0.42      4.96 o 
  -4  -8  14        0.01        4.68      5.56 o 
  -3  -8  14        0.08        1.85      5.01 o 
  -2  -8  14       12.10        7.09      5.01 o 
  -1  -8  14        4.07        4.54      5.24 o 
   0  -8  14        0.16        0.42      3.57 o 
   1  -8  14       36.28       26.28      7.42 o 
   2  -8  14        1.64       10.20      5.05 o 
   3  -8  14        1.82       11.59      5.61 o 
   4  -8  14        0.90       -1.62      4.40 o 
  -6  -7  14        0.02       -5.24      5.24 o 
  -5  -7  14       16.64       17.89      7.00 o 
  -4  -7  14        5.05        1.67      5.05 o 
  -3  -7  14        6.91        3.48      4.87 o 
  -2  -7  14       13.09       23.27      6.95 o 
  -1  -7  14        0.72        2.04      4.87 o 
   0  -7  14        8.86        5.61      4.36 o 
   1  -7  14        3.42        6.03      4.77 o 
   2  -7  14       24.30       25.54      6.58 o 
   3  -7  14        5.00        4.96      4.73 o 
   4  -7  14        1.04        0.88      4.68 o 
   5  -7  14        2.75        6.21      5.01 o 
  -6  -6  14        0.09        9.59      5.84 o 
  -5  -6  14        4.29       -2.78      4.82 o 
  -4  -6  14        0.01        0.56      4.26 o 
  -3  -6  14        5.67        8.53      5.47 o 
  -2  -6  14        7.64        4.50      4.87 o 
  -1  -6  14        7.94        5.10      4.73 o 
   0  -6  14       11.90        4.73      4.50 o 
   1  -6  14       43.70       39.63      8.85 o 
   2  -6  14        0.01        8.85      4.77 o 
   3  -6  14       12.30       16.13      6.67 o 
   4  -6  14        0.01        1.11      4.82 o 
   5  -6  14       89.79       93.81     12.88 o 
  -7  -5  14        0.13        8.53      5.52 o 
  -6  -5  14        0.46        2.37      3.39 o 
  -5  -5  14       49.54       64.56      7.42 o 
  -4  -5  14       56.43       57.67     10.34 o 
  -3  -5  14        1.95        5.11      3.29 o 
  -2  -5  14        3.46        5.63      2.86 o 
  -1  -5  14       26.54       32.07      5.33 o 
   0  -5  14       63.84       41.57      8.81 o 
   1  -5  14        0.30        4.17      4.87 o 
   2  -5  14       42.11       33.46      8.06 o 
   3  -5  14       22.33       18.40      6.72 o 
   4  -5  14       30.26       23.08      6.44 o 
   5  -5  14       47.07       51.17      8.94 o 
  -7  -4  14        2.57        0.32      4.31 o 
  -6  -4  14       21.44       20.22      8.64 o 
  -5  -4  14       45.93       56.94     10.34 o 
  -4  -4  14      201.83      204.43     12.49 o 
  -3  -4  14       78.87       79.95      8.09 o 
  -2  -4  14        4.82        2.49      2.76 o 
  -1  -4  14        7.24       11.33      4.33 o 
   0  -4  14        7.67        4.78      3.00 o 
   1  -4  14        7.82        9.11      3.28 o 
   2  -4  14      155.03      160.75     10.72 o 
   3  -4  14       16.32       12.46      3.83 o 
   4  -4  14      109.89      137.20     10.19 o 
   5  -4  14       99.23      115.66      9.67 o 
   6  -4  14       20.81       29.89      8.02 o 
  -8  -3  14        7.47        9.18      5.70 o 
  -7  -3  14       18.87       29.35      7.28 o 
  -6  -3  14        1.52        2.43      3.38 o 
  -5  -3  14        4.70        2.04      3.32 o 
  -4  -3  14      137.83      145.43     26.67 o 
  -3  -3  14       28.56       23.28      4.87 o 
  -2  -3  14       13.39        9.56      3.72 o 
  -1  -3  14        0.30       -2.06      2.35 o 
   0  -3  14       12.59       12.44      4.66 o 
   1  -3  14       63.36       59.36     10.13 o 
   2  -3  14        0.88       -2.06      2.06 o 
   3  -3  14       21.87       22.24      4.60 o 
   4  -3  14      117.31      110.53      9.46 o 
   5  -3  14       45.87       55.00      6.57 o 
   6  -3  14        2.48        3.57      5.05 o 
   7  -3  14        6.59        6.35      5.79 o 
  -8  -2  14       33.04       24.56      8.48 o 
  -7  -2  14       14.28       17.88      4.89 o 
  -6  -2  14       12.18       13.56      6.23 o 
  -5  -2  14       70.19       77.36     10.24 o 
  -4  -2  14        0.74        0.75      3.73 o 
  -3  -2  14        7.08        4.56      4.03 o 
  -2  -2  14       93.76       82.73      8.24 o 
  -1  -2  14       66.56       64.41      7.04 o 
   0  -2  14        0.49       -1.93      1.93 o 
   1  -2  14      114.99      103.16      8.72 o 
   2  -2  14       15.00       16.60      8.55 o 
   3  -2  14       33.82       37.12     14.69 o 
   4  -2  14       26.67       20.31      4.49 o 
   5  -2  14       29.34       22.90      5.65 o 
   6  -2  14        1.51       -0.93      3.99 o 
   7  -2  14        0.83        5.28      5.56 o 
  -8  -1  14        3.39       11.68      6.58 o 
  -7  -1  14       21.95       26.81      5.67 o 
  -6  -1  14        5.95       10.41      4.23 o 
  -5  -1  14       19.86       23.62     10.57 o 
  -4  -1  14       78.63       77.55      8.51 o 
  -3  -1  14        0.26       -1.29      3.36 o 
  -2  -1  14        0.62        1.91      2.80 o 
  -1  -1  14       16.35       14.68      3.80 o 
   0  -1  14       10.13        6.88      4.96 o 
   1  -1  14        4.13        3.80      2.75 o 
   2  -1  14       86.53       72.76     12.65 o 
   3  -1  14       42.27       48.41      8.32 o 
   4  -1  14       10.91       19.95      4.49 o 
   5  -1  14        0.60        4.50      4.50 o 
   6  -1  14        0.47        0.51      4.08 o 
   7  -1  14       12.80       20.99      7.65 o 
  -8   0  14       11.25       14.83      6.58 o 
  -7   0  14       30.71       29.77      5.77 o 
  -6   0  14       11.58       11.89      4.48 o 
  -5   0  14       25.71       25.40      5.04 o 
  -4   0  14       15.36       19.59      4.73 o 
  -3   0  14        3.06       -0.43      3.41 o 
  -2   0  14        9.28        7.70      3.59 o 
  -1   0  14       65.97       60.91      7.09 o 
   0   0  14       98.21      108.57     14.99 o 
   1   0  14        0.18        1.27      2.41 o 
   2   0  14       37.87       37.52     14.92 o 
   3   0  14       20.53       28.02      4.98 o 
   4   0  14        1.08        0.77      2.70 o 
   5   0  14       10.98       14.27      6.21 o 
   6   0  14       19.82       17.70      7.46 o 
  -8   1  14        2.89       -1.34      4.59 o 
  -7   1  14        0.22       -2.25      4.61 o 
  -6   1  14       33.89       43.96      6.75 o 
  -5   1  14        1.39        2.50      3.43 o 
  -4   1  14       40.77       43.01      6.66 o 
  -3   1  14        8.23        4.65      3.27 o 
  -2   1  14        5.92        4.35      3.29 o 
  -1   1  14       12.89       12.61      3.62 o 
   0   1  14       15.20       14.33      7.32 o 
   1   1  14        8.96       11.51      3.50 o 
   2   1  14       13.53       15.75      4.01 o 
   3   1  14      121.49      104.30      9.20 o 
   4   1  14        4.15        6.38      5.38 o 
   5   1  14        1.78       -0.37      4.03 o 
   6   1  14        3.49        6.49      5.52 o 
  -8   2  14        4.74        2.04      3.94 o 
  -7   2  14       20.64       24.27      6.05 o 
  -6   2  14        0.63        3.43      3.40 o 
  -5   2  14       15.19       17.23      4.66 o 
  -4   2  14       23.13       23.71      5.23 o 
  -3   2  14        7.29        5.23      3.75 o 
  -2   2  14        1.22       -2.01      2.75 o 
  -1   2  14        0.22       -0.41      2.27 o 
   0   2  14       39.27       32.52      5.84 o 
   1   2  14       19.32       22.60      6.26 o 
   2   2  14        8.16       11.18      3.45 o 
   3   2  14        3.22        3.17      2.91 o 
   4   2  14       13.43       13.83      4.08 o 
   5   2  14        6.86        7.09      5.42 o 
   6   2  14       10.32       13.90      6.40 o 
  -7   3  14        3.33        1.53      2.52 o 
  -6   3  14        0.42        1.53      3.10 o 
  -5   3  14        2.88        2.45      2.83 o 
  -4   3  14        5.92        4.25      2.69 o 
  -3   3  14       32.76       24.62      6.42 o 
  -2   3  14        0.21       -0.66      2.29 o 
  -1   3  14        3.21        2.65      3.59 o 
   0   3  14       49.13       36.38      5.73 o 
   1   3  14       40.09       38.11      5.56 o 
   2   3  14        8.57       10.68      6.88 o 
   3   3  14       17.21       14.59      4.07 o 
   4   3  14        8.16        5.71      6.30 o 
   5   3  14        0.12        1.02      5.10 o 
  -7   4  14        8.13       10.55      8.37 o 
  -6   4  14        1.06       -0.14      3.92 o 
  -5   4  14        6.64        3.95      3.28 o 
  -4   4  14        1.24        0.88      3.73 o 
  -3   4  14       20.54       17.91      4.70 o 
  -2   4  14       11.71        8.70      3.66 o 
  -1   4  14        0.48       -0.42      2.61 o 
   0   4  14       18.76        9.39      3.50 o 
   1   4  14       30.71       30.12      5.37 o 
   2   4  14       30.78       33.58      5.57 o 
   3   4  14        5.14        4.58      5.24 o 
   4   4  14       35.88       41.55      6.26 o 
   5   4  14        3.58        5.10      4.73 o 
  -6   5  14        6.68        9.80      5.70 o 
  -5   5  14        0.02        8.18      3.81 o 
  -4   5  14        3.15        5.31      3.05 o 
  -3   5  14        0.03       -0.44      2.86 o 
  -2   5  14       55.89       64.81      7.95 o 
  -1   5  14       10.90        8.23      3.55 o 
   0   5  14        1.03       -0.84      2.31 o 
   1   5  14        4.30        0.59      3.01 o 
   2   5  14        3.85        3.36      7.72 o 
   3   5  14        0.02       -3.00      3.92 o 
   4   5  14        4.30        8.24      3.53 o 
  -5   6  14        0.14        3.11      3.82 o 
  -4   6  14        0.08        5.11      5.31 o 
  -3   6  14        0.00        5.74      3.54 o 
  -2   6  14       22.74       22.69      4.58 o 
  -1   6  14        1.27        3.01      2.92 o 
   0   6  14        1.27       -0.24      2.54 o 
   1   6  14        0.31        0.58      2.87 o 
   2   6  14       13.40       11.34      5.82 o 
   3   6  14        0.08        1.51      2.61 o 
  -4   7  14       45.89       69.28      8.74 o 
  -3   7  14        0.21        3.39      3.15 o 
  -2   7  14        0.63       -5.33      5.33 o 
  -1   7  14       67.58       89.35      9.50 o 
   0   7  14        0.02        1.55      2.82 o 
   1   7  14        0.01        2.58      4.57 o 
  -1  -9  15        1.94       -2.55      5.24 o 
   0  -9  15       15.92       15.71      6.35 o 
   1  -9  15        0.01       12.51      6.16 o 
  -4  -8  15       12.86       23.31      7.60 o 
  -3  -8  15        0.36       -4.96      4.96 o 
  -2  -8  15        2.22        1.81      5.01 o 
  -1  -8  15        4.27        6.03      5.75 o 
   0  -8  15       25.33       21.23      7.55 o 
   1  -8  15        0.95        8.57      4.68 o 
   2  -8  15        3.14        7.37      5.79 o 
   3  -8  15        1.92       -0.51      6.49 o 
  -5  -7  15       13.40       10.71      7.00 o 
  -4  -7  15        0.51        5.14      5.47 o 
  -3  -7  15       11.62       12.56      5.65 o 
  -2  -7  15        1.30        2.97      5.33 o 
  -1  -7  15       18.20       11.22      5.47 o 
   0  -7  15        1.73        2.41      4.54 o 
   1  -7  15        2.96        4.45      4.54 o 
   2  -7  15        1.30       11.54      5.93 o 
   3  -7  15        8.13        3.75      5.42 o 
   4  -7  15       18.22       35.92      9.18 o 
  -5  -6  15        0.12       -3.85      5.38 o 
  -4  -6  15        7.13        7.23      6.26 o 
  -3  -6  15        2.08        5.04      6.51 o 
  -2  -6  15       13.42       16.73      7.00 o 
  -1  -6  15       12.17        8.99      6.07 o 
   0  -6  15       18.99       16.45      6.44 o 
   1  -6  15        2.51        5.93      5.05 o 
   2  -6  15        0.09       -0.28      4.31 o 
   3  -6  15        0.27       -3.57      3.57 o 
   4  -6  15        2.63        3.48      4.59 o 
   5  -6  15        1.61        5.47      3.75 o 
  -6  -5  15        2.20        4.17      6.07 o 
  -5  -5  15        0.79        1.11      4.36 o 
  -4  -5  15       11.78       18.91      7.51 o 
  -3  -5  15        1.38        2.73      5.24 o 
  -2  -5  15        4.61        1.95      5.10 o 
  -1  -5  15        7.22        7.97      5.52 o 
   0  -5  15        3.03        1.95      3.62 o 
   1  -5  15       33.59       21.60      6.67 o 
   2  -5  15        7.68        0.42      3.99 o 
   3  -5  15       12.97       20.99      6.16 o 
   4  -5  15       65.76       62.01     10.20 o 
   5  -5  15       40.33       25.54      6.58 o 
  -6  -4  15        0.58        4.67      3.62 o 
  -5  -4  15       49.49       49.51      6.75 o 
  -4  -4  15      204.51      281.93     13.57 o 
  -3  -4  15        5.13        7.83      3.76 o 
  -2  -4  15        8.49        8.50      4.50 o 
  -1  -4  15       19.35       15.81      4.41 o 
   0  -4  15       22.46       16.18      6.23 o 
   1  -4  15       10.92        9.20      3.36 o 
   2  -4  15        1.73       -2.50      2.50 o 
   3  -4  15       13.14       19.65      4.64 o 
   4  -4  15        4.61        1.76      3.13 o 
   5  -4  15        8.77       10.67      3.99 o 
  -7  -3  15        0.34        2.69      3.63 o 
  -6  -3  15        9.12       10.51      5.72 o 
  -5  -3  15       70.11       81.51      8.63 o 
  -4  -3  15       80.81       86.63      8.98 o 
  -3  -3  15        4.01        5.47      3.23 o 
  -2  -3  15        1.35        2.70      3.28 o 
  -1  -3  15       21.40       23.17      4.82 o 
   0  -3  15        4.63        1.88      2.83 o 
   1  -3  15        9.71        1.30      2.99 o 
   2  -3  15       51.26       50.14      6.64 o 
   3  -3  15       21.05       35.42      5.75 o 
   4  -3  15        0.61        2.07      6.63 o 
   5  -3  15       22.62       20.90      4.88 o 
   6  -3  15        1.62        6.16      5.61 o 
  -7  -2  15        0.47        1.35      3.34 o 
  -6  -2  15       22.38       15.95      5.89 o 
  -5  -2  15       31.41       33.03      5.82 o 
  -4  -2  15        1.52        0.87      3.32 o 
  -3  -2  15       23.92       19.65      4.95 o 
  -2  -2  15       35.63       41.69      6.33 o 
  -1  -2  15        0.02       -1.39      2.13 o 
   0  -2  15        0.27       -2.48      6.98 o 
   1  -2  15       35.64       25.79      4.94 o 
   2  -2  15        5.83        3.51      3.68 o 
   3  -2  15        1.82       -2.31      2.31 o 
   4  -2  15       16.64       19.57      9.22 o 
   5  -2  15        0.17       -1.39      4.36 o 
   6  -2  15        0.38        8.81      5.70 o 
  -7  -1  15       44.29       39.24     10.50 o 
  -6  -1  15        7.20       15.48      4.60 o 
  -5  -1  15       39.88       32.03      8.81 o 
  -4  -1  15       27.74       33.90      7.09 o 
  -3  -1  15       18.06       11.37      7.04 o 
  -2  -1  15       34.97       43.73      6.51 o 
  -1  -1  15        4.56        5.81      2.96 o 
   0  -1  15        8.62        8.95      4.73 o 
   1  -1  15       13.47        4.99      4.52 o 
   2  -1  15       76.22       75.40      8.16 o 
   3  -1  15       14.17       26.55      4.57 o 
   4  -1  15        7.35       16.55      9.52 o 
   5  -1  15        5.56        4.77      4.96 o 
   6  -1  15        1.90       11.26      5.70 o 
  -7   0  15        5.12        6.79      5.58 o 
  -6   0  15        0.01        3.83      3.70 o 
  -5   0  15        8.80        9.86      6.56 o 
  -4   0  15       16.94       23.09      8.60 o 
  -3   0  15       24.51       33.51      7.04 o 
  -2   0  15        5.96        9.95      3.88 o 
  -1   0  15       85.29       98.23     12.24 o 
   0   0  15       31.02       35.21      6.12 o 
   1   0  15       14.07       13.79      6.70 o 
   2   0  15        8.44        0.43      3.66 o 
   3   0  15        4.71       -0.39      2.55 o 
   4   0  15        5.15       12.25      3.91 o 
   5   0  15        2.19        1.71      5.14 o 
  -7   1  15        1.87        0.51      3.87 o 
  -6   1  15       20.78       24.02      5.72 o 
  -5   1  15        0.20        1.94      6.91 o 
  -4   1  15        6.23        5.87      3.50 o 
  -3   1  15        9.30        5.08      5.70 o 
  -2   1  15        1.93        0.32      2.85 o 
  -1   1  15        6.60       12.32      3.92 o 
   0   1  15        0.37        5.60      3.24 o 
   1   1  15        2.42        0.76      2.53 o 
   2   1  15        7.44        5.01      3.03 o 
   3   1  15       76.30       83.29      8.58 o 
   4   1  15       38.17       39.54      6.09 o 
   5   1  15        0.41        3.11      4.82 o 
  -7   2  15        8.22       15.11      7.46 o 
  -6   2  15        2.67        6.22      6.00 o 
  -5   2  15        1.30        2.63      3.64 o 
  -4   2  15        0.41        0.84      2.88 o 
  -3   2  15       35.11       30.34      5.88 o 
  -2   2  15       54.14       52.24      7.22 o 
  -1   2  15       20.74       20.14      6.42 o 
   0   2  15        5.21       13.72      3.97 o 
   1   2  15        4.50       -0.08      2.61 o 
   2   2  15       61.66       60.14      7.47 o 
   3   2  15       10.03        7.62      3.41 o 
   4   2  15        3.96       10.86      4.07 o 
   5   2  15        1.84        1.07      4.87 o 
  -6   3  15        1.93        2.72      3.27 o 
  -5   3  15        6.33        8.12      3.91 o 
  -4   3  15        0.02       -1.48      3.82 o 
  -3   3  15        0.25       -0.11      2.65 o 
  -2   3  15        0.00        2.65      2.66 o 
  -1   3  15       15.24       19.54      4.39 o 
   0   3  15       49.30       39.34      6.07 o 
   1   3  15        4.22        7.14      3.65 o 
   2   3  15        2.43       -2.47      2.47 o 
   3   3  15        1.29       -0.23      2.95 o 
   4   3  15        7.25        4.43      3.55 o 
  -5   4  15        2.59        5.93      3.71 o 
  -4   4  15        0.76        1.99      3.26 o 
  -3   4  15        3.33        7.39      3.68 o 
  -2   4  15        3.84        4.68      3.38 o 
  -1   4  15       43.31       61.52      7.55 o 
   0   4  15        0.05        1.76      2.83 o 
   1   4  15        0.34       -1.56      2.40 o 
   2   4  15       37.39       48.32      6.51 o 
   3   4  15        0.06        0.84      4.63 o 
   4   4  15        6.94       14.23      5.84 o 
  -5   5  15       11.01       20.53      8.06 o 
  -4   5  15       13.62       24.93      5.47 o 
  -3   5  15        0.65        4.69      3.45 o 
  -2   5  15       10.54        9.56      3.70 o 
  -1   5  15       19.16       32.97      5.85 o 
   0   5  15        0.00        0.37      2.78 o 
   1   5  15       23.85       22.58      5.84 o 
   2   5  15        0.59       -0.43      2.57 o 
  -3   6  15        0.05        1.71      5.10 o 
  -2   6  15        4.20       11.02      4.15 o 
  -1   6  15        8.70       14.83      4.14 o 
   0   6  15        7.92       13.53      4.00 o 
   1   6  15        0.01        0.64      3.25 o 
  -3  -7  16       20.92       14.76      5.70 o 
  -2  -7  16        0.46        6.21      6.03 o 
  -1  -7  16        9.78       17.15      7.00 o 
   0  -7  16        1.16       -2.32      4.77 o 
   1  -7  16        2.61       11.54      5.89 o 
   2  -7  16        1.05        5.24      6.30 o 
  -4  -6  16       24.16       22.80      8.02 o 
  -3  -6  16       10.13        6.67      7.09 o 
  -2  -6  16        4.85        6.72      6.03 o 
  -1  -6  16        0.40       -4.63      4.63 o 
   0  -6  16        0.13        1.76      4.12 o 
   1  -6  16        9.83       12.98      4.91 o 
   2  -6  16        5.17       10.94      4.68 o 
   3  -6  16        0.34       -1.99      3.15 o 
  -5  -5  16        0.82       -1.30      5.56 o 
  -4  -5  16       54.12       73.27     13.02 o 
  -3  -5  16        7.88       11.40      7.09 o 
  -2  -5  16        2.67        4.73      5.42 o 
  -1  -5  16        1.80        6.12      5.42 o 
   0  -5  16       14.46       18.91      6.58 o 
   1  -5  16        0.40       -3.48      3.48 o 
   2  -5  16        0.67       -2.04      4.26 o 
   3  -5  16        3.21        4.96      4.31 o 
   4  -5  16       14.52       19.42      6.49 o 
  -5  -4  16       11.07       12.51      4.73 o 
  -4  -4  16       39.74       45.24      7.03 o 
  -3  -4  16       15.46       20.69      5.49 o 
  -2  -4  16        1.44        1.23      4.47 o 
  -1  -4  16        0.40        3.19      2.84 o 
   0  -4  16        8.80       12.61      4.05 o 
   1  -4  16        5.81        3.00      2.97 o 
   2  -4  16       28.52       33.13     10.22 o 
   3  -4  16        1.62        1.06      2.86 o 
   4  -4  16       10.52       10.80      5.10 o 
  -6  -3  16        0.02        3.15      3.51 o 
  -5  -3  16        0.29       -0.97      4.36 o 
  -4  -3  16       19.38       17.22      5.04 o 
  -3  -3  16        2.66        4.96      3.57 o 
  -2  -3  16        0.35        2.23      3.36 o 
  -1  -3  16        0.48       -2.45      2.45 o 
   0  -3  16        3.88        6.27      3.05 o 
   1  -3  16        3.88        0.84      2.72 o 
   2  -3  16        1.22        0.35      3.57 o 
   3  -3  16        7.07        5.10      3.37 o 
   4  -3  16        7.48        4.52      3.28 o 
  -6  -2  16       57.74       69.59      8.47 o 
  -5  -2  16        4.52        3.45      3.80 o 
  -4  -2  16       21.05       19.82      6.00 o 
  -3  -2  16        0.07       -3.04      3.80 o 
  -2  -2  16       10.86       14.59      4.52 o 
  -1  -2  16        2.50        3.66      3.20 o 
   0  -2  16       29.77       28.40      5.22 o 
   1  -2  16       45.01       55.31      7.05 o 
   2  -2  16        0.57        2.74      2.90 o 
   3  -2  16       15.09       18.13      4.52 o 
   4  -2  16        0.89        2.79      2.88 o 
  -6  -1  16        0.01        6.96      4.03 o 
  -5  -1  16        0.19        2.20      3.50 o 
  -4  -1  16        1.63        3.61      3.77 o 
  -3  -1  16       16.10       18.01      4.96 o 
  -2  -1  16        0.12       -2.50      2.50 o 
  -1  -1  16       16.01       15.01      4.02 o 
   0  -1  16       18.82       34.02      5.72 o 
   1  -1  16        0.52        0.83      2.46 o 
   2  -1  16        1.43        5.12      2.96 o 
   3  -1  16        1.87        2.56      2.66 o 
   4  -1  16        8.49       18.65      4.65 o 
  -6   0  16        4.98       14.47      5.02 o 
  -5   0  16        3.29        3.38      3.92 o 
  -4   0  16        5.89        9.39      3.80 o 
  -3   0  16        0.22       -2.42      3.07 o 
  -2   0  16        4.64        5.99      3.46 o 
  -1   0  16        0.42        2.04      3.82 o 
   0   0  16       24.44       17.17      3.99 o 
   1   0  16        2.30        3.57      2.88 o 
   2   0  16        4.36        7.56      5.68 o 
   3   0  16        4.28        4.28      2.97 o 
   4   0  16        0.01        1.80      7.88 o 
  -6   1  16        0.16       -2.37      3.42 o 
  -5   1  16        4.07        5.74      5.47 o 
  -4   1  16        0.13       -1.17      3.48 o 
  -3   1  16        2.69        3.17      3.64 o 
  -2   1  16       45.43       61.65      8.08 o 
  -1   1  16        5.02       12.10      3.80 o 
   0   1  16        7.33        4.28      4.45 o 
   1   1  16        1.63       -0.01      2.68 o 
   2   1  16        3.64        7.64      3.24 o 
   3   1  16        1.07        1.92      2.86 o 
   4   1  16        1.80        0.07      7.48 o 
  -5   2  16        0.02        2.22      4.10 o 
  -4   2  16        4.43        6.14      5.07 o 
  -3   2  16        9.64        8.41      4.39 o 
  -2   2  16        4.91        3.76      3.99 o 
  -1   2  16        0.11        0.21      2.92 o 
   0   2  16       14.02       11.00      5.35 o 
   1   2  16        1.20       -2.57      2.68 o 
   2   2  16        0.17       -0.31      3.68 o 
   3   2  16        1.76        4.41      2.98 o 
  -5   3  16        0.88       -5.14      5.14 o 
  -4   3  16        3.96        8.65      3.88 o 
  -3   3  16       11.23       24.46      5.25 o 
  -2   3  16        0.06        0.41      3.38 o 
  -1   3  16        7.55       11.56      3.56 o 
   0   3  16        0.25       -1.43      2.67 o 
   1   3  16        1.73        1.38      3.11 o 
   2   3  16        1.74        1.63      2.79 o 
   3   3  16        5.02        8.22      3.70 o 
  -4   4  16       29.57       31.89      9.08 o 
  -3   4  16        1.04        3.66      3.62 o 
  -2   4  16        0.13        7.94      3.43 o 
  -1   4  16        0.00       -1.44      2.68 o 
   0   4  16        2.21        3.70      3.09 o 
   1   4  16        0.08       -1.55      2.78 o 
  -3  -5  17       11.80       27.85      8.90 o 
  -2  -5  17        0.51        4.54      6.12 o 
  -1  -5  17        0.49       19.70      6.58 o 
   0  -5  17        0.02       -1.39      3.48 o 
   1  -5  17        2.66        9.50      5.42 o 
  -3  -4  17        2.76        3.61      3.77 o 
  -2  -4  17        0.25        5.14      3.54 o 
  -1  -4  17        8.96       11.12      3.99 o 
   0  -4  17        0.85        1.26      2.92 o 
   1  -4  17        5.83       -1.93      8.94 o 
   2  -4  17        2.80       -1.71      3.75 o 
  -4  -3  17        0.00       -2.04      4.63 o 
  -3  -3  17       15.43       21.77      5.43 o 
  -2  -3  17        0.40        0.23      3.21 o 
  -1  -3  17        3.32        3.53      3.08 o 
   0  -3  17        0.20       -2.53      2.53 o 
   1  -3  17        1.52        1.99      2.83 o 
   2  -3  17        0.10       -2.60      2.60 o 
  -4  -2  17        1.06       -1.21      3.32 o 
  -3  -2  17        0.03        0.65      3.43 o 
  -2  -2  17        5.49        4.54      3.69 o 
  -1  -2  17        3.21        3.31      3.06 o 
   0  -2  17        0.42       -0.18      2.92 o 
   1  -2  17        0.36        6.47      3.07 o 
   2  -2  17        0.19        4.78      2.95 o 
   3  -2  17        8.51       14.15      3.94 o 
  -4  -1  17        0.02        3.54      3.51 o 
  -3  -1  17        0.16        4.58      3.97 o 
  -2  -1  17       10.43        8.28      8.71 o 
  -1  -1  17        5.58       -0.63      7.72 o 
   0  -1  17        9.19       12.45      5.31 o 
   1  -1  17        0.03        2.81      3.09 o 
   2  -1  17        0.27        0.59      2.84 o 
   3  -1  17        0.16        0.56      3.48 o 
  -4   0  17        1.67        6.55      3.80 o 
  -3   0  17        6.43        9.78      8.64 o 
  -2   0  17       18.61       16.89      5.02 o 
  -1   0  17        4.95        6.80      3.18 o 
   0   0  17        1.48        1.07      2.81 o 
   1   0  17        0.39       -2.77      2.77 o 
   2   0  17        0.23        1.05      2.79 o 
  -4   1  17        4.86        1.31      3.85 o 
  -3   1  17        2.27        4.81      3.68 o 
  -2   1  17        0.12        6.85      4.15 o 
  -1   1  17       40.73       49.67      7.04 o 
   0   1  17        1.97        5.56      7.81 o 
   1   1  17        0.04        0.25      2.73 o 
   2   1  17        3.82       11.44      3.71 o 
  -3   2  17       10.58       20.44     11.42 o 
  -2   2  17        5.82        5.10      3.86 o 
  -1   2  17        2.15        2.17      8.41 o 
   0   2  17        7.69        5.89      3.54 o 
   1   2  17        9.96        9.20      3.60 o 
                                                 
